# Supplementary material for: 14-Angeloyloxycacalohastine from Psacalium peltatum
Source: Acta Crystallogr Sect E Struct Rep Online. 2012 Feb 10;68(Pt 3):o672–3. doi: 10.1107/S1600536812004199 (PMC3295460; doi:10.1107/S1600536812004199)
Supplement: Supplementary file 1 [file e-68-0o672-sup1.cif]

##############################################################################
#                                                                            #
# This CIF contains the data in a paper accepted for publication in          #
# Acta Crystallographica Section E. It conforms to the requirements of       #
# Notes for Authors for Acta Crystallographica Section E, and has been       #
# peer reviewed under the auspices of the IUCr Commission on Journals.       #
#                                                                            #
# Full details of the Crystallographic Information File format               #
# are given in the paper "The Crystallographic Information File (CIF):       #
# a New Standard Archive File for Crystallography" by S. R. Hall, F. H.      #
# Allen and I. D. Brown [Acta Cryst. (1991), A47, 655-685].                  #
#                                                                            #
# The current version of the core CIF dictionary is obtainable from          #
# ftp://ftp.iucr.org/pub/cif_core.dic.                                       #
#                                                                            #
# Software is freely available for graphical display of the structure(s)     #
# in this CIF. For information consult the CIF software page                 #
# http://www.iucr.org/resources/cif/software.                                #
#                                                                            #
# This file may be used for bona fide research purposes within the           #
# scientific community so long as proper attribution is given to the journal # 
# article from which it was obtained.                                        #
#                                                                            #
##############################################################################
data_I
_audit_creation_method     SHELXL-97
_chemical_name_systematic
;
(9-methoxy-3,5-dimethyl-5,6-dihydronaphtho[2,3-<i>b</i>]furan-4-yl)methyl
2-methylbut-2-enoate
;
_chemical_name_common     ?
_chemical_formula_moiety     'C21 H24 O4'
_chemical_formula_sum     'C21 H24 O4'
_chemical_formula_iupac     'C21 H24 O4'
_chemical_formula_weight     340.40
_chemical_melting_point     ?
_symmetry_cell_setting     orthorhombic
_symmetry_space_group_name_H-M     'P 21 21 21'
_symmetry_space_group_name_Hall     'P 2ac 2ab'
loop_
    _symmetry_equiv_pos_as_xyz
    'x, y, z'
    '-x+1/2, -y, z+1/2'
    '-x, y+1/2, -z+1/2'
    'x+1/2, -y+1/2, -z'
_cell_length_a     7.1627(17)
_cell_length_b     10.276(2)
_cell_length_c     24.605(6)
_cell_angle_alpha     90.00
_cell_angle_beta     90.00
_cell_angle_gamma     90.00
_cell_volume     1811.1(7)
_cell_formula_units_Z     4
_cell_measurement_reflns_used     9953
_cell_measurement_theta_min     2.58
_cell_measurement_theta_max     25.13
_cell_measurement_temperature     298(2)
_exptl_crystal_description     Prism
_exptl_crystal_colour     Colourless
_exptl_crystal_size_max     0.40
_exptl_crystal_size_mid     0.40
_exptl_crystal_size_min     0.40
_exptl_crystal_density_diffrn     1.248
_exptl_crystal_density_meas     .
_exptl_crystal_density_method     'not measured'
_exptl_crystal_F_000     728
_exptl_absorpt_coefficient_mu     0.085
_exptl_absorpt_correction_type     none
_exptl_absorpt_process_details     ?
_exptl_absorpt_correction_T_min     ?
_exptl_absorpt_correction_T_max     ?
_exptl_special_details     ?
_diffrn_ambient_temperature     298(2)
_diffrn_radiation_type     MoK\a
_diffrn_radiation_wavelength     0.71073
_diffrn_radiation_source     'fine-focus sealed tube'
_diffrn_radiation_monochromator     graphite
_diffrn_measurement_device_type
;
Bruker SMART APEX CCD area-detector
;
_diffrn_measurement_method     \w
_diffrn_detector_area_resol_mean     0.83
_diffrn_reflns_number     20061
_diffrn_reflns_av_R_equivalents     0.0365
_diffrn_reflns_av_sigmaI/netI     0.0232
_diffrn_reflns_theta_min     2.15
_diffrn_reflns_theta_max     25.41
_diffrn_reflns_theta_full     25.41
_diffrn_measured_fraction_theta_max     0.998
_diffrn_measured_fraction_theta_full     0.998
_diffrn_reflns_limit_h_min     -8
_diffrn_reflns_limit_h_max     8
_diffrn_reflns_limit_k_min     -12
_diffrn_reflns_limit_k_max     12
_diffrn_reflns_limit_l_min     -29
_diffrn_reflns_limit_l_max     29
_refine_special_details
;
Refinement of <i>F</i>^2^ against ALL reflections. The weighted <i>R</i>-factor
<i>wR</i> and goodness of fit <i>S</i> are based on <i>F</i>^2^, conventional
<i>R</i>-factors <i>R</i> are based on <i>F</i>, with <i>F</i> set to zero for
negative <i>F</i>^2^. The threshold expression of <i>F</i>^2^ >
\s(<i>F</i>^2^) is used only for calculating <i>R</i>-factors(gt) <i>etc</i>.
and is not relevant to the choice of reflections for refinement.
<i>R</i>-factors based on <i>F</i>^2^ are statistically about twice as large
as those based on <i>F</i>, and <i>R</i>- factors based on ALL data will be
even larger.
;
_reflns_number_total     1945
_reflns_number_gt     1701
_reflns_threshold_expression     I>2sigma(I)
_refine_ls_structure_factor_coef     Fsqd
_refine_ls_matrix_type     full
_refine_ls_R_factor_all     0.0405
_refine_ls_R_factor_gt     0.0351
_refine_ls_wR_factor_gt     0.0921
_refine_ls_wR_factor_ref     0.0945
_refine_ls_goodness_of_fit_ref     1.123
_refine_ls_restrained_S_all     1.121
_refine_ls_number_reflns     1945
_refine_ls_number_parameters     241
_refine_ls_number_restraints     21
_refine_ls_hydrogen_treatment     constr
_refine_ls_weighting_scheme     calc
_refine_ls_weighting_details
                 'calc w=1/[\s^2^(Fo^2^)+(0.0598P)^2^] where P=(Fo^2^+2Fc^2^)/3'
_atom_sites_solution_hydrogens     geom
_atom_sites_solution_primary     direct
_atom_sites_solution_secondary     difmap
_refine_ls_shift/su_max     0.001
_refine_ls_shift/su_mean     0.000
_refine_diff_density_max     0.153
_refine_diff_density_min     -0.147
_refine_ls_extinction_method     none
_refine_ls_extinction_coef     ?
_refine_ls_abs_structure_details     ?
_refine_ls_abs_structure_Flack     ?
loop_
    _atom_type_symbol
    _atom_type_description
    _atom_type_scat_dispersion_real
    _atom_type_scat_dispersion_imag
    _atom_type_scat_source
    'C' 'C' 0.0033 0.0016
                         'International Tables Vol C Tables 4.2.6.8 and 6.1.1.4'
    'H' 'H' 0.0000 0.0000
                         'International Tables Vol C Tables 4.2.6.8 and 6.1.1.4'
    'O' 'O' 0.0106 0.0060
                         'International Tables Vol C Tables 4.2.6.8 and 6.1.1.4'
_computing_data_collection     'SMART (Bruker, 1999)'
_computing_cell_refinement     'SAINT (Bruker, 1999)'
_computing_data_reduction     'SAINT (Bruker, 1999)'
_computing_structure_solution     'SHELXS97 (Sheldrick, 2008)'
_computing_structure_refinement     'SHELXL97 (Sheldrick, 2008)'
_computing_molecular_graphics     'SHELXTL (Sheldrick, 2008)'
_computing_publication_material     'SHELXTL (Sheldrick, 2008)'
loop_
    _atom_site_type_symbol
    _atom_site_label
    _atom_site_fract_x
    _atom_site_fract_y
    _atom_site_fract_z
    _atom_site_U_iso_or_equiv
    _atom_site_adp_type
    _atom_site_calc_flag
    _atom_site_refinement_flags
    _atom_site_occupancy
    _atom_site_symmetry_multiplicity
    _atom_site_disorder_assembly
    _atom_site_disorder_group
    O O1 0.2416(2) 0.31693(16) 0.75432(6) 0.0714(5) Uani d . 1 1 . .
    O O2 -0.0374(2) 0.52184(18) 0.78161(7) 0.0781(5) Uani d . 1 1 . .
    O O3 0.6537(2) 0.35107(13) 0.92670(5) 0.0575(4) Uani d . 1 1 A .
    C C2 0.4000(4) 0.2430(2) 0.75866(9) 0.0744(7) Uani d . 1 1 . .
    H H2 0.4239 0.1717 0.7364 0.089 Uiso calc R 1 1 . .
    C C3 0.5167(3) 0.2821(2) 0.79734(9) 0.0609(6) Uani d . 1 1 . .
    C C4 0.4777(3) 0.48417(18) 0.86340(7) 0.0474(5) Uani d . 1 1 . .
    C C5 0.3937(4) 0.6883(2) 0.91708(8) 0.0600(6) Uani d . 1 1 . .
    H H5 0.4798 0.6518 0.9440 0.072 Uiso calc R 1 1 . .
    C C6 0.2181(4) 0.7334(2) 0.94676(10) 0.0741(7) Uani d . 1 1 . .
    H H6A 0.1798 0.6668 0.9723 0.089 Uiso calc R 1 1 . .
    H H6B 0.2463 0.8117 0.9672 0.089 Uiso calc R 1 1 . .
    C C7 0.0626(4) 0.7604(2) 0.90877(11) 0.0724(7) Uani d . 1 1 . .
    H H7 -0.0248 0.8239 0.9176 0.087 Uiso calc R 1 1 . .
    C C8 0.0457(3) 0.6957(2) 0.86251(10) 0.0618(6) Uani d . 1 1 . .
    H H8 -0.0526 0.7154 0.8392 0.074 Uiso calc R 1 1 . .
    C C9 0.1341(3) 0.5079(2) 0.80519(8) 0.0529(5) Uani d . 1 1 . .
    C C10 0.2624(3) 0.4122(2) 0.79325(7) 0.0521(5) Uani d . 1 1 . .
    C C11 0.4302(3) 0.39708(18) 0.82102(7) 0.0487(5) Uani d . 1 1 . .
    C C12 0.3504(3) 0.58296(18) 0.87563(7) 0.0464(5) Uani d . 1 1 . .
    C C13 0.1786(3) 0.59388(19) 0.84724(7) 0.0500(5) Uani d . 1 1 . .
    C C14 0.6933(4) 0.2148(3) 0.81219(10) 0.0830(8) Uani d . 1 1 . .
    H H14A 0.7065 0.1375 0.7907 0.124 Uiso calc R 1 1 . .
    H H14B 0.6903 0.1919 0.8500 0.124 Uiso calc R 1 1 . .
    H H14C 0.7971 0.2717 0.8055 0.124 Uiso calc R 1 1 . .
    C C15 0.6592(3) 0.4671(2) 0.89264(8) 0.0561(5) Uani d . 1 1 . .
    H H15A 0.7597 0.4593 0.8664 0.067 Uiso calc R 1 1 . .
    H H15B 0.6836 0.5429 0.9150 0.067 Uiso calc R 1 1 . .
    C C16 0.4913(4) 0.8027(2) 0.88907(12) 0.0783(8) Uani d . 1 1 . .
    H H16A 0.4144 0.8343 0.8600 0.117 Uiso calc R 1 1 . .
    H H16B 0.6091 0.7743 0.8747 0.117 Uiso calc R 1 1 . .
    H H16C 0.5116 0.8712 0.9150 0.117 Uiso calc R 1 1 . .
    C C17 0.6327(3) 0.3665(2) 0.97976(9) 0.0557(5) Uani d DU 1 1 . .
    O O4 0.5953(19) 0.4714(3) 0.99988(18) 0.074(2) Uani d PDU 0.76(3) 1 A 1
    O O4A 0.697(5) 0.4664(12) 0.9991(6) 0.071(4) Uani d PDU 0.24(3) 1 A 2
    C C18 0.6328(3) 0.2407(2) 1.00916(8) 0.0562(5) Uani d . 1 1 A .
    C C19 0.6373(3) 0.2364(2) 1.06292(10) 0.0677(6) Uani d . 1 1 . .
    H H19 0.6366 0.1532 1.0778 0.081 Uiso calc R 1 1 A .
    C C20 0.6433(5) 0.3438(3) 1.10315(9) 0.0836(8) Uani d . 1 1 A .
    H H20A 0.5185 0.3719 1.1111 0.125 Uiso calc R 1 1 . .
    H H20B 0.7133 0.4153 1.0885 0.125 Uiso calc R 1 1 . .
    H H20C 0.7021 0.3138 1.1359 0.125 Uiso calc R 1 1 . .
    C C21 0.6300(4) 0.1180(2) 0.97545(11) 0.0767(7) Uani d . 1 1 . .
    H H21A 0.6139 0.0440 0.9988 0.115 Uiso calc R 1 1 A .
    H H21B 0.7457 0.1099 0.9561 0.115 Uiso calc R 1 1 . .
    H H21C 0.5285 0.1219 0.9500 0.115 Uiso calc R 1 1 . .
    C C22 -0.0716(4) 0.4709(3) 0.72916(10) 0.0860(8) Uani d . 1 1 . .
    H H22A -0.0871 0.3783 0.7314 0.129 Uiso calc R 1 1 . .
    H H22B 0.0322 0.4906 0.7059 0.129 Uiso calc R 1 1 . .
    H H22C -0.1830 0.5093 0.7146 0.129 Uiso calc R 1 1 . .
loop_
    _atom_site_aniso_label
    _atom_site_aniso_U_11
    _atom_site_aniso_U_22
    _atom_site_aniso_U_33
    _atom_site_aniso_U_12
    _atom_site_aniso_U_13
    _atom_site_aniso_U_23
    O1 0.0921(12) 0.0633(10) 0.0588(9) 0.0009(10) -0.0122(9) -0.0173(8)
    O2 0.0667(10) 0.0908(12) 0.0767(11) 0.0047(10) -0.0186(9) -0.0119(10)
    O3 0.0778(9) 0.0467(7) 0.0479(7) 0.0093(8) -0.0067(8) 0.0009(6)
    C2 0.111(2) 0.0586(14) 0.0541(13) 0.0083(16) 0.0060(14) -0.0168(11)
    C3 0.0824(15) 0.0526(12) 0.0477(11) 0.0086(12) 0.0124(11) -0.0027(10)
    C4 0.0607(12) 0.0424(10) 0.0390(10) -0.0013(10) 0.0045(9) 0.0044(8)
    C5 0.0849(16) 0.0449(11) 0.0501(11) 0.0098(12) -0.0100(11) -0.0052(9)
    C6 0.115(2) 0.0514(13) 0.0554(12) 0.0123(14) 0.0105(13) -0.0075(11)
    C7 0.0786(16) 0.0509(13) 0.0878(18) 0.0144(14) 0.0141(14) -0.0071(13)
    C8 0.0660(14) 0.0470(11) 0.0724(14) 0.0065(12) 0.0023(12) 0.0059(11)
    C9 0.0608(12) 0.0493(11) 0.0486(10) -0.0041(11) -0.0022(10) 0.0068(9)
    C10 0.0702(13) 0.0453(11) 0.0407(9) -0.0046(11) 0.0000(10) -0.0025(9)
    C11 0.0669(12) 0.0402(10) 0.0389(9) 0.0001(10) 0.0074(9) 0.0027(8)
    C12 0.0636(12) 0.0372(9) 0.0385(9) -0.0001(10) 0.0013(9) 0.0035(8)
    C13 0.0648(12) 0.0396(10) 0.0455(10) -0.0014(10) 0.0036(10) 0.0069(8)
    C14 0.101(2) 0.0752(17) 0.0732(16) 0.0340(16) 0.0106(15) -0.0099(13)
    C15 0.0649(12) 0.0520(12) 0.0514(11) 0.0023(12) 0.0032(10) 0.0045(10)
    C16 0.0901(18) 0.0530(13) 0.0918(18) -0.0111(14) -0.0088(15) -0.0155(13)
    C17 0.0678(13) 0.0483(12) 0.0509(11) 0.0002(11) -0.0043(11) -0.0024(9)
    O4 0.123(6) 0.0456(13) 0.0548(15) 0.0098(19) 0.006(2) -0.0040(11)
    O4A 0.105(11) 0.050(4) 0.059(5) 0.003(6) -0.020(6) -0.009(4)
    C18 0.0589(13) 0.0493(11) 0.0603(13) 0.0018(11) -0.0077(10) 0.0068(10)
    C19 0.0669(14) 0.0678(14) 0.0685(14) 0.0039(13) -0.0034(12) 0.0160(12)
    C20 0.099(2) 0.0994(19) 0.0529(13) 0.0107(19) -0.0019(14) 0.0008(13)
    C21 0.0969(19) 0.0458(13) 0.0873(16) 0.0053(13) -0.0173(16) 0.0029(12)
    C22 0.0881(18) 0.105(2) 0.0646(14) -0.0133(19) -0.0220(14) 0.0098(14)
_geom_special_details
;
All s.u.'s (except the s.u. in the dihedral angle between two l.s. planes)
are estimated using the full covariance matrix. The cell s.u.'s are taken
into account individually in the estimation of s.u.'s in distances, angles
and torsion angles; correlations between s.u.'s in cell parameters are only
used when they are defined by crystal symmetry. An approximate (isotropic)
treatment of cell s.u.'s is used for estimating s.u.'s involving l.s.
planes.
;
loop_
    _geom_bond_atom_site_label_1
    _geom_bond_atom_site_label_2
    _geom_bond_site_symmetry_2
    _geom_bond_distance
    _geom_bond_publ_flag
    O1 C2 . 1.370(3) ?
    O1 C10 . 1.378(2) ?
    O2 C9 . 1.366(3) ?
    O2 C22 . 1.414(3) ?
    O3 C17 . 1.324(2) ?
    O3 C15 . 1.458(2) ?
    C2 C3 . 1.329(3) ?
    C2 H2 . 0.9300 ?
    C3 C11 . 1.456(3) ?
    C3 C14 . 1.487(4) ?
    C4 C12 . 1.397(3) ?
    C4 C11 . 1.415(3) ?
    C4 C15 . 1.497(3) ?
    C5 C12 . 1.519(3) ?
    C5 C6 . 1.527(4) ?
    C5 C16 . 1.532(4) ?
    C5 H5 . 0.9800 ?
    C6 C7 . 1.480(4) ?
    C6 H6A . 0.9700 ?
    C6 H6B . 0.9700 ?
    C7 C8 . 1.324(3) ?
    C7 H7 . 0.9300 ?
    C8 C13 . 1.463(3) ?
    C8 H8 . 0.9300 ?
    C9 C10 . 1.377(3) ?
    C9 C13 . 1.397(3) ?
    C10 C11 . 1.392(3) ?
    C12 C13 . 1.420(3) ?
    C14 H14A . 0.9600 ?
    C14 H14B . 0.9600 ?
    C14 H14C . 0.9600 ?
    C15 H15A . 0.9700 ?
    C15 H15B . 0.9700 ?
    C16 H16A . 0.9600 ?
    C16 H16B . 0.9600 ?
    C16 H16C . 0.9600 ?
    C17 O4 . 1.216(3) ?
    C17 O4A . 1.221(8) ?
    C17 C18 . 1.481(3) ?
    C18 C19 . 1.324(3) ?
    C18 C21 . 1.510(3) ?
    C19 C20 . 1.483(4) ?
    C19 H19 . 0.9300 ?
    C20 H20A . 0.9600 ?
    C20 H20B . 0.9600 ?
    C20 H20C . 0.9600 ?
    C21 H21A . 0.9600 ?
    C21 H21B . 0.9600 ?
    C21 H21C . 0.9600 ?
    C22 H22A . 0.9600 ?
    C22 H22B . 0.9600 ?
    C22 H22C . 0.9600 ?
loop_
    _geom_angle_atom_site_label_1
    _geom_angle_atom_site_label_2
    _geom_angle_atom_site_label_3
    _geom_angle_site_symmetry_1
    _geom_angle_site_symmetry_3
    _geom_angle
    _geom_angle_publ_flag
    C2 O1 C10 . . 104.50(17) ?
    C9 O2 C22 . . 120.3(2) ?
    C17 O3 C15 . . 118.19(16) ?
    C3 C2 O1 . . 114.2(2) ?
    C3 C2 H2 . . 122.9 ?
    O1 C2 H2 . . 122.9 ?
    C2 C3 C11 . . 105.3(2) ?
    C2 C3 C14 . . 124.8(2) ?
    C11 C3 C14 . . 129.9(2) ?
    C12 C4 C11 . . 117.49(19) ?
    C12 C4 C15 . . 123.27(18) ?
    C11 C4 C15 . . 119.24(19) ?
    C12 C5 C6 . . 111.7(2) ?
    C12 C5 C16 . . 109.76(18) ?
    C6 C5 C16 . . 111.0(2) ?
    C12 C5 H5 . . 108.1 ?
    C6 C5 H5 . . 108.1 ?
    C16 C5 H5 . . 108.1 ?
    C7 C6 C5 . . 112.01(19) ?
    C7 C6 H6A . . 109.2 ?
    C5 C6 H6A . . 109.2 ?
    C7 C6 H6B . . 109.2 ?
    C5 C6 H6B . . 109.2 ?
    H6A C6 H6B . . 107.9 ?
    C8 C7 C6 . . 121.2(2) ?
    C8 C7 H7 . . 119.4 ?
    C6 C7 H7 . . 119.4 ?
    C7 C8 C13 . . 121.4(2) ?
    C7 C8 H8 . . 119.3 ?
    C13 C8 H8 . . 119.3 ?
    O2 C9 C10 . . 125.7(2) ?
    O2 C9 C13 . . 116.9(2) ?
    C10 C9 C13 . . 117.22(19) ?
    O1 C10 C9 . . 125.70(19) ?
    O1 C10 C11 . . 110.82(18) ?
    C9 C10 C11 . . 123.45(19) ?
    C10 C11 C4 . . 119.90(19) ?
    C10 C11 C3 . . 105.17(19) ?
    C4 C11 C3 . . 134.9(2) ?
    C4 C12 C13 . . 121.13(17) ?
    C4 C12 C5 . . 121.96(19) ?
    C13 C12 C5 . . 116.80(18) ?
    C9 C13 C12 . . 120.79(19) ?
    C9 C13 C8 . . 119.6(2) ?
    C12 C13 C8 . . 119.60(18) ?
    C3 C14 H14A . . 109.5 ?
    C3 C14 H14B . . 109.5 ?
    H14A C14 H14B . . 109.5 ?
    C3 C14 H14C . . 109.5 ?
    H14A C14 H14C . . 109.5 ?
    H14B C14 H14C . . 109.5 ?
    O3 C15 C4 . . 110.43(18) ?
    O3 C15 H15A . . 109.6 ?
    C4 C15 H15A . . 109.6 ?
    O3 C15 H15B . . 109.6 ?
    C4 C15 H15B . . 109.6 ?
    H15A C15 H15B . . 108.1 ?
    C5 C16 H16A . . 109.5 ?
    C5 C16 H16B . . 109.5 ?
    H16A C16 H16B . . 109.5 ?
    C5 C16 H16C . . 109.5 ?
    H16A C16 H16C . . 109.5 ?
    H16B C16 H16C . . 109.5 ?
    O4 C17 O3 . . 122.2(3) ?
    O4A C17 O3 . . 116.2(10) ?
    O4 C17 C18 . . 125.1(3) ?
    O4A C17 C18 . . 122.9(6) ?
    O3 C17 C18 . . 112.17(19) ?
    C19 C18 C17 . . 121.1(2) ?
    C19 C18 C21 . . 121.5(2) ?
    C17 C18 C21 . . 117.43(18) ?
    C18 C19 C20 . . 130.0(2) ?
    C18 C19 H19 . . 115.0 ?
    C20 C19 H19 . . 115.0 ?
    C19 C20 H20A . . 109.5 ?
    C19 C20 H20B . . 109.5 ?
    H20A C20 H20B . . 109.5 ?
    C19 C20 H20C . . 109.5 ?
    H20A C20 H20C . . 109.5 ?
    H20B C20 H20C . . 109.5 ?
    C18 C21 H21A . . 109.5 ?
    C18 C21 H21B . . 109.5 ?
    H21A C21 H21B . . 109.5 ?
    C18 C21 H21C . . 109.5 ?
    H21A C21 H21C . . 109.5 ?
    H21B C21 H21C . . 109.5 ?
    O2 C22 H22A . . 109.5 ?
    O2 C22 H22B . . 109.5 ?
    H22A C22 H22B . . 109.5 ?
    O2 C22 H22C . . 109.5 ?
    H22A C22 H22C . . 109.5 ?
    H22B C22 H22C . . 109.5 ?
loop_
    _geom_hbond_atom_site_label_D
    _geom_hbond_atom_site_label_H
    _geom_hbond_atom_site_label_A
    _geom_hbond_site_symmetry_A
    _geom_hbond_distance_DH
    _geom_hbond_distance_HA
    _geom_hbond_distance_DA
    _geom_hbond_angle_DHA
    _geom_hbond_publ_flag
    C15 H15A O2 1_655 0.97 2.622 3.536(3) 156.9 yes
    C6 H6B O4 4_467 0.97 2.605 3.42 141.7 yes
_iucr_refine_instructions_details
;
TITL 107JEM112 in P2(1)2(1)2(1)
CELL 0.71073   7.1627  10.2764  24.6049  90.000  90.000  90.000
ZERR    4.00   0.0017   0.0024   0.0058   0.000   0.000   0.000
LATT -1
SYMM 0.5-X, -Y, 0.5+Z
SYMM -X, 0.5+Y, 0.5-Z
SYMM 0.5+X, 0.5-Y, -Z
SFAC C  H  O
UNIT 84 96 16
acta
list 4
MERG 3
L.S. 10
BOND $H
FMAP 2
PLAN 5
SIZE 0.40 0.40 0.40
TEMP 25
WGHT    0.059800
FVAR       0.25652   0.75701
MOLE 1
O1    3    0.241585    0.316933    0.754324    11.00000    0.09213    0.06334 =
         0.05875   -0.01726   -0.01222    0.00091
O2    3   -0.037437    0.521837    0.781609    11.00000    0.06667    0.09084 =
         0.07670   -0.01192   -0.01855    0.00475
O3    3    0.653727    0.351067    0.926699    11.00000    0.07775    0.04674 =
         0.04788    0.00087   -0.00675    0.00934
C2    1    0.400033    0.243047    0.758657    11.00000    0.11051    0.05860 =
         0.05414   -0.01684    0.00600    0.00835
AFIX  43
H2    2    0.423891    0.171728    0.736450    11.00000   -1.20000
AFIX   0
C3    1    0.516696    0.282110    0.797340    11.00000    0.08235    0.05262 =
         0.04774   -0.00269    0.01244    0.00859
C4    1    0.477672    0.484169    0.863399    11.00000    0.06074    0.04244 =
         0.03898    0.00445    0.00453   -0.00131
C5    1    0.393709    0.688274    0.917081    11.00000    0.08490    0.04490 =
         0.05014   -0.00517   -0.00998    0.00979
AFIX  13
H5    2    0.479778    0.651840    0.944045    11.00000   -1.20000
AFIX   0
C6    1    0.218106    0.733443    0.946757    11.00000    0.11541    0.05145 =
         0.05535   -0.00753    0.01047    0.01226
AFIX  23
H6A   2    0.179773    0.666800    0.972348    11.00000   -1.20000
H6B   2    0.246258    0.811710    0.967213    11.00000   -1.20000
AFIX   0
C7    1    0.062618    0.760383    0.908769    11.00000    0.07858    0.05087 =
         0.08776   -0.00713    0.01406    0.01435
AFIX  43
H7    2   -0.024801    0.823896    0.917564    11.00000   -1.20000
AFIX   0
C8    1    0.045737    0.695715    0.862506    11.00000    0.06597    0.04701 =
         0.07239    0.00593    0.00231    0.00648
AFIX  43
H8    2   -0.052561    0.715407    0.839222    11.00000   -1.20000
AFIX   0
C9    1    0.134107    0.507905    0.805187    11.00000    0.06083    0.04928 =
         0.04861    0.00681   -0.00222   -0.00412
C10   1    0.262365    0.412197    0.793253    11.00000    0.07018    0.04529 =
         0.04070   -0.00248    0.00000   -0.00461
C11   1    0.430226    0.397082    0.821021    11.00000    0.06692    0.04023 =
         0.03893    0.00268    0.00737    0.00008
C12   1    0.350445    0.582961    0.875633    11.00000    0.06354    0.03724 =
         0.03851    0.00349    0.00132   -0.00006
C13   1    0.178554    0.593875    0.847241    11.00000    0.06480    0.03957 =
         0.04553    0.00690    0.00360   -0.00140
C14   1    0.693274    0.214847    0.812193    11.00000    0.10056    0.07517 =
         0.07323   -0.00986    0.01057    0.03398
AFIX 137
H14A  2    0.706497    0.137477    0.790669    11.00000   -1.50000
H14B  2    0.690270    0.191894    0.850003    11.00000   -1.50000
H14C  2    0.797057    0.271742    0.805496    11.00000   -1.50000
AFIX   0
C15   1    0.659226    0.467059    0.892639    11.00000    0.06490    0.05202 =
         0.05139    0.00453    0.00324    0.00228
AFIX  23
H15A  2    0.759737    0.459265    0.866420    11.00000   -1.20000
H15B  2    0.683555    0.542861    0.915038    11.00000   -1.20000
AFIX   0
C16   1    0.491339    0.802706    0.889074    11.00000    0.09013    0.05300 =
         0.09176   -0.01550   -0.00884   -0.01107
AFIX 137
H16A  2    0.414399    0.834351    0.859989    11.00000   -1.50000
H16B  2    0.609132    0.774317    0.874726    11.00000   -1.50000
H16C  2    0.511666    0.871160    0.914956    11.00000   -1.50000
AFIX   0
SIMU 0.01 C17 > O4A
DELU 0.005 C17 > O4A
SAME 0.01 0.01 C17 O4A
C17   1    0.632733    0.366454    0.979763    11.00000    0.06783    0.04832 =
         0.05093   -0.00237   -0.00430    0.00019
PART 1
O4    3    0.595275    0.471352    0.999883    21.00000    0.12256    0.04560 =
         0.05484   -0.00402    0.00598    0.00982
PART 2
O4A   3    0.696663    0.466448    0.999099   -21.00000    0.10452    0.04992 =
         0.05875   -0.00929   -0.01980    0.00285
PART 0
C18   1    0.632751    0.240665    1.009163    11.00000    0.05892    0.04929 =
         0.06026    0.00682   -0.00770    0.00181
C19   1    0.637303    0.236427    1.062922    11.00000    0.06692    0.06783 =
         0.06846    0.01598   -0.00336    0.00389
AFIX  43
H19   2    0.636618    0.153198    1.077763    11.00000   -1.20000
AFIX   0
C20   1    0.643326    0.343824    1.103153    11.00000    0.09856    0.09938 =
         0.05293    0.00080   -0.00190    0.01069
AFIX 137
H20A  2    0.518500    0.372075    1.111068    11.00000   -1.50000
H20B  2    0.713594    0.415221    1.088502    11.00000   -1.50000
H20C  2    0.701780    0.313689    1.135930    11.00000   -1.50000
AFIX   0
C21   1    0.629957    0.117957    0.975447    11.00000    0.09692    0.04582 =
         0.08725    0.00285   -0.01734    0.00527
AFIX 137
H21A  2    0.613864    0.044023    0.998831    11.00000   -1.50000
H21B  2    0.745712    0.109925    0.956068    11.00000   -1.50000
H21C  2    0.528518    0.121887    0.949999    11.00000   -1.50000
AFIX   0
C22   1   -0.071578    0.470936    0.729160    11.00000    0.08814    0.10531 =
         0.06455    0.00985   -0.02197   -0.01329
AFIX 137
H22A  2   -0.087106    0.378310    0.731449    11.00000   -1.50000
H22B  2    0.032167    0.490592    0.705862    11.00000   -1.50000
H22C  2   -0.182977    0.509345    0.714555    11.00000   -1.50000
HKLF 4
REM  107JEM112 in P2(1)2(1)2(1)
REM R1 =  0.0351 for   1701 Fo > 4sig(Fo)  and  0.0405 for all   1945 data
REM    241 parameters refined using     21 restraints
END
;
data_global
_journal_date_recd_electronic     2011-10-31
_journal_date_accepted     2012-01-31
_journal_name_full     'Acta Crystallographica, Section E'
_journal_year     2012
_journal_volume     68
_journal_issue      3
_journal_page_first     o672
_journal_page_last     o673
_journal_paper_category     QO
_journal_paper_doi     10.1107/S1600536812004199
_journal_coeditor_code     AA2037
_publ_contact_author_name     'Hern\'andez-Ortega, Sim\'on'
_publ_contact_author_address
;
Instituto de Qu\'imica
Universidad Nacional Aut\'onoma de M\'exico
Circuito Exterior, Ciudad Universitaria,
M\'exico 04510, Mexico
;
_publ_contact_author_email     'simonho@unam.mx'
_publ_contact_author_fax     '+52 5556221703'
_publ_contact_author_phone     '+52 5556224415'
_publ_section_title
;
14-Angeloyloxycacalohastine from <i>Psacalium peltatum</i>
;
loop_
    _publ_author_name
    _publ_author_footnote
    _publ_author_address
    'Rojano-Vilchis, Nadia' .
;
Instituto de Qu\'imica
Universidad Nacional Aut\'onoma de M\'exico
Circuito Exterior, Ciudad Universitaria,
M\'exico, DF 04510, Mexico
;
    'Hern\'andez-Ortega*, Sim\'on' .
;
Instituto de Qu\'imica
Universidad Nacional Aut\'onoma de M\'exico
Circuito Exterior, Ciudad Universitaria,
M\'exico, DF 04510, Mexico
;
    'Jimenez-Estrada, Manuel' .
;
Instituto de Qu\'imica
Universidad Nacional Aut\'onoma de M\'exico
Circuito Exterior, Ciudad Universitaria,
M\'exico, DF 04510, Mexico
;
    'Torres Avilez, Armando' .
;
Instituto de Qu\'imica
Universidad Nacional Aut\'onoma de M\'exico
Circuito Exterior, Ciudad Universitaria,
M\'exico, DF 04510, Mexico
;
