# Supplementary material for: 14-Angeloyloxycacalohastine from Psacalium peltatum
Source: Acta Crystallogr Sect E Struct Rep Online. 2012 Feb 10;68(Pt 3):o672–3. doi: 10.1107/S1600536812004199 (PMC3295460; doi:10.1107/S1600536812004199)
Supplement: Supplementary file 2 [file e-68-0o672-Isup2.hkl]

# 
# h,k,l, Fc-squared, Fo-squared, sigma(Fo-squared) and status flag 
# 
data_I
_shelx_title ' 107JEM11 in P2(1)2(1)2(1)' 
_shelx_refln_list_code          4 
_shelx_F_calc_maximum      137.24 
_exptl_crystal_F_000       728.00 
_reflns_d_resolution_high  0.8283 
 
loop_ 
 _symmetry_equiv_pos_as_xyz 
 'x, y, z' 
 '-x+1/2, -y, z+1/2' 
 '-x, y+1/2, -z+1/2' 
 'x+1/2, -y+1/2, -z' 
 
_cell_length_a     7.1627 
_cell_length_b    10.2764 
_cell_length_c    24.6049 
_cell_angle_alpha  90.000 
_cell_angle_beta   90.000 
_cell_angle_gamma  90.000 
 
_shelx_F_squared_multiplier     1.000 
 
loop_ 
 _refln_index_h 
 _refln_index_k 
 _refln_index_l 
 _refln_F_squared_calc 
 _refln_F_squared_meas 
 _refln_F_squared_sigma 
 _refln_observed_status 
   2   0   0      209.26      235.02      3.66 o 
   4   0   0      542.72      569.49      8.06 o 
   6   0   0       71.60       59.83      3.70 o 
   8   0   0       18.85       15.63      3.87 o 
   1   1   0      356.46      365.08      2.93 o 
   2   1   0     5291.07     5358.49     36.78 o 
   3   1   0      502.72      496.45      5.68 o 
   4   1   0      714.64      638.07      6.02 o 
   5   1   0        0.65        1.40      0.91 o 
   6   1   0      275.90      290.58      5.21 o 
   7   1   0        7.97        8.22      1.97 o 
   8   1   0       16.46       15.20      2.60 o 
   0   2   0     3875.42     3806.81     32.73 o 
   1   2   0     3412.62     3479.60     22.28 o 
   2   2   0      197.20      183.17      2.48 o 
   3   2   0        3.19        1.08      0.51 o 
   4   2   0        1.62        0.77      0.68 o 
   5   2   0       95.16       87.82      2.68 o 
   6   2   0       11.04       12.87      1.86 o 
   7   2   0        0.85        1.94      1.45 o 
   8   2   0        4.25        6.71      2.80 o 
   1   3   0     2065.07     2188.55     16.81 o 
   2   3   0      334.45      365.43      3.61 o 
   3   3   0        4.85        5.39      0.66 o 
   4   3   0       14.71       15.92      1.20 o 
   5   3   0      275.34      295.39      5.25 o 
   6   3   0        4.95        5.28      1.54 o 
   7   3   0        0.13       -1.29      1.66 o 
   8   3   0        3.56        2.95      2.24 o 
   0   4   0     3508.39     3520.08     34.54 o 
   1   4   0        3.01        2.59      0.58 o 
   2   4   0     1355.29     1453.68     13.90 o 
   3   4   0      237.68      256.09      4.59 o 
   4   4   0       67.27       71.27      2.42 o 
   5   4   0        4.50        6.12      1.33 o 
   6   4   0        0.52        0.05      1.34 o 
   7   4   0       13.44       14.73      2.75 o 
   8   4   0        1.35        1.67      2.14 o 
   1   5   0       63.58       74.83      1.66 o 
   2   5   0      298.07      291.70      5.17 o 
   3   5   0      114.18      131.06      3.55 o 
   4   5   0        1.69        0.88      1.06 o 
   5   5   0        5.46        6.58      1.62 o 
   6   5   0        0.03        0.30      1.49 o 
   7   5   0        4.44        5.66      2.30 o 
   0   6   0       30.43       27.15      1.83 o 
   1   6   0      190.10      211.36      3.06 o 
   2   6   0      175.57      183.97      4.18 o 
   3   6   0      554.39      577.28     12.97 o 
   4   6   0        1.90        0.27      1.10 o 
   5   6   0       65.79       59.48      3.66 o 
   6   6   0        8.97        8.86      2.40 o 
   7   6   0        5.72        8.73      2.59 o 
   1   7   0     1087.71     1136.75     11.92 o 
   2   7   0      233.24      238.91      5.14 o 
   3   7   0        0.02        0.67      1.18 o 
   4   7   0        4.60        2.93      1.38 o 
   5   7   0       32.11       34.76      3.13 o 
   6   7   0       28.53       33.62      3.38 o 
   7   7   0        0.19        1.15      2.32 o 
   0   8   0      277.11      275.88      6.14 o 
   1   8   0      190.64      193.52      4.17 o 
   2   8   0       10.83        9.59      1.82 o 
   3   8   0      269.34      260.50      6.01 o 
   4   8   0      130.37      130.22      5.24 o 
   5   8   0       22.65       23.65      3.13 o 
   6   8   0        2.25       -1.18      1.79 o 
   1   9   0      215.50      211.85      5.26 o 
   2   9   0       94.35       98.25      3.91 o 
   3   9   0       14.50       10.42      2.35 o 
   4   9   0       33.60       35.30      3.42 o 
   5   9   0       17.07       22.43      3.28 o 
   0  10   0       67.59       72.20      6.48 o 
   1  10   0       67.10       63.75      3.78 o 
   2  10   0       19.99       25.35      2.71 o 
   3  10   0        0.01       -1.31      2.04 o 
   4  10   0       30.27       36.37      4.72 o 
   5  10   0        4.25        6.56      2.56 o 
   1  11   0      189.43      189.11      8.72 o 
   2  11   0        0.55        0.29      2.24 o 
   3  11   0       24.27       27.64      3.50 o 
   4  11   0        0.31       -1.22      4.86 o 
   0  12   0       14.42       11.68      4.53 o 
   1  12   0       46.36       54.01      5.37 o 
   2  12   0       18.95       19.75      3.64 o 
   1   0   1      172.06      166.17      2.82 o 
   2   0   1    18834.17    17958.50    252.28 o 
   3   0   1       24.55       23.28      1.14 o 
   4   0   1      702.96      648.96      6.08 o 
   5   0   1       12.44       14.43      1.46 o 
   6   0   1       87.49       91.24      3.09 o 
   7   0   1        9.69       11.02      1.84 o 
   8   0   1       11.39       14.89      2.96 o 
   0   1   1     1567.09     1517.81     15.42 o 
   1   1   1     2421.58     2387.20     24.68 o 
   2   1   1     1336.84     1357.20      8.79 o 
   3   1   1      551.81      473.07      3.80 o 
   4   1   1     1668.79     1756.25      8.05 o 
   5   1   1       36.85       37.12      1.34 o 
   6   1   1      122.46      117.37      2.56 o 
   7   1   1       54.78       56.62      2.12 o 
   8   1   1       18.79       19.04      1.84 o 
   0   2   1      391.00      377.11      2.54 o 
   1   2   1     4885.49     4960.96     29.75 o 
   2   2   1      513.03      508.46      4.10 o 
   3   2   1      165.60      167.45      2.57 o 
   4   2   1      270.51      296.31      3.13 o 
   5   2   1      222.23      224.03      2.96 o 
   6   2   1       66.29       59.59      1.95 o 
   7   2   1        6.11        6.66      1.30 o 
   8   2   1        8.79        7.63      1.85 o 
   0   3   1     3118.59     3223.69     16.55 o 
   1   3   1      245.42      274.82      2.98 o 
   2   3   1      112.65      109.53      1.60 o 
   3   3   1      194.69      190.62      1.85 o 
   4   3   1      358.29      368.12      3.11 o 
   5   3   1      459.59      476.75      4.36 o 
   6   3   1      155.31      145.62      2.99 o 
   7   3   1        2.75        2.65      1.30 o 
   8   3   1        7.40        7.89      1.78 o 
   0   4   1       18.88       18.03      0.96 o 
   1   4   1      443.26      452.67      4.33 o 
   2   4   1      138.37      147.52      1.91 o 
   3   4   1       55.82       62.68      1.51 o 
   4   4   1       63.05       63.87      1.62 o 
   5   4   1       99.25       99.06      2.25 o 
   6   4   1       26.29       28.85      1.89 o 
   7   4   1        3.23        6.41      1.62 o 
   8   4   1        4.00        5.56      1.79 o 
   0   5   1       58.86       43.85      1.51 o 
   1   5   1       70.62       80.84      1.23 o 
   2   5   1      117.53      144.30      2.43 o 
   3   5   1       75.69       86.96      2.10 o 
   4   5   1       10.21       10.10      1.14 o 
   5   5   1        7.39        5.73      1.22 o 
   6   5   1        6.66        8.25      1.50 o 
   7   5   1        0.49        0.78      1.41 o 
   0   6   1        1.38        1.31      0.57 o 
   1   6   1      173.45      166.99      2.09 o 
   2   6   1        4.46        5.26      0.74 o 
   3   6   1       12.90       18.10      1.36 o 
   4   6   1       58.29       54.47      1.99 o 
   5   6   1       32.05       32.14      1.93 o 
   6   6   1       13.31       19.06      2.11 o 
   7   6   1        1.96        3.17      1.68 o 
   0   7   1        1.09        2.03      0.75 o 
   1   7   1      188.84      174.29      2.38 o 
   2   7   1       75.87       74.48      2.13 o 
   3   7   1      223.03      214.88      3.63 o 
   4   7   1       69.44       67.36      2.44 o 
   5   7   1       14.62       15.79      1.85 o 
   6   7   1       21.50       22.65      2.24 o 
   7   7   1        8.07        7.37      1.80 o 
   0   8   1       15.28       13.10      1.38 o 
   1   8   1      189.91      182.69      2.87 o 
   2   8   1      492.71      480.53      8.08 o 
   3   8   1       81.68       78.76      2.49 o 
   4   8   1       47.50       39.84      2.34 o 
   5   8   1       27.23       30.27      2.29 o 
   6   8   1       51.36       52.04      3.24 o 
   0   9   1      830.26      828.53     21.17 o 
   1   9   1       39.43       37.86      1.85 o 
   2   9   1        1.02        1.24      0.97 o 
   3   9   1      192.49      178.62      4.22 o 
   4   9   1      119.57      115.87      3.94 o 
   5   9   1        4.15        2.85      1.39 o 
   0  10   1        8.20        6.38      2.24 o 
   1  10   1        7.00        8.42      1.48 o 
   2  10   1      157.09      157.64      3.83 o 
   3  10   1       43.33       45.05      2.79 o 
   4  10   1        9.35        7.93      1.75 o 
   5  10   1        1.50        1.80      1.47 o 
   0  11   1        9.12        8.44      2.69 o 
   1  11   1        8.27        7.38      1.77 o 
   2  11   1        5.01        5.99      1.90 o 
   3  11   1        0.58        0.95      1.51 o 
   0  12   1        0.37       -0.11      2.20 o 
   1  12   1        1.57        2.21      1.71 o 
   2  12   1       10.04       14.43      2.36 o 
   1   0   2     4758.70     4786.39     44.83 o 
   2   0   2      451.63      459.99      4.27 o 
   3   0   2     1209.36     1417.17      7.71 o 
   4   0   2     2313.86     2415.78     18.40 o 
   5   0   2       71.79       76.79      2.54 o 
   6   0   2       75.47       67.47      2.73 o 
   7   0   2        0.00       -0.63      1.19 o 
   8   0   2       10.31       11.82      2.49 o 
   0   1   2    14822.55    11246.67    257.47 o 
   1   1   2     3728.01     3792.30     16.06 o 
   2   1   2     5930.06     6223.68     28.26 o 
   3   1   2      329.20      313.88      2.57 o 
   4   1   2       81.97       69.64      2.37 o 
   5   1   2      136.07      148.63      2.48 o 
   6   1   2      263.05      264.82      3.53 o 
   7   1   2       42.15       38.60      1.86 o 
   8   1   2        1.95        2.25      1.32 o 
   0   2   2     2178.84     2108.73     16.24 o 
   1   2   2      247.72      236.33      2.56 o 
   2   2   2      292.54      262.44      2.78 o 
   3   2   2      564.27      571.30      3.56 o 
   4   2   2      134.56      141.89      2.11 o 
   5   2   2       13.74       14.41      1.05 o 
   6   2   2       78.10       74.00      2.17 o 
   7   2   2        3.56        4.87      1.18 o 
   8   2   2        3.97        3.63      1.39 o 
   0   3   2      650.37      672.47      8.90 o 
   1   3   2      429.55      445.39      3.82 o 
   2   3   2      524.64      512.80      3.75 o 
   3   3   2      276.71      322.65      3.14 o 
   4   3   2       69.79       70.47      1.46 o 
   5   3   2       93.49       95.90      2.09 o 
   6   3   2       78.47       82.20      2.33 o 
   7   3   2        8.66        9.85      1.60 o 
   8   3   2        3.99        5.12      1.66 o 
   0   4   2      855.61      783.51      5.56 o 
   1   4   2        4.18        4.96      0.47 o 
   2   4   2      499.98      557.41      5.57 o 
   3   4   2      220.58      226.44      2.47 o 
   4   4   2       30.28       33.57      1.26 o 
   5   4   2       40.35       40.17      1.70 o 
   6   4   2       25.66       20.21      1.83 o 
   7   4   2        2.42        2.20      1.43 o 
   8   4   2        7.69        8.80      1.93 o 
   0   5   2        5.72        5.08      0.72 o 
   1   5   2      278.81      262.92      2.23 o 
   2   5   2      307.11      343.89      3.61 o 
   3   5   2      206.07      213.31      3.16 o 
   4   5   2        5.60        5.61      0.95 o 
   5   5   2       35.23       34.07      1.87 o 
   6   5   2        9.74        9.48      1.52 o 
   7   5   2        7.52        7.86      1.78 o 
   0   6   2        8.85        6.73      0.88 o 
   1   6   2      435.29      449.88      3.49 o 
   2   6   2       57.52       60.77      1.59 o 
   3   6   2       40.25       39.36      1.64 o 
   4   6   2        9.13        9.32      1.26 o 
   5   6   2       17.52       19.84      1.70 o 
   6   6   2        7.19        8.56      1.72 o 
   7   6   2       19.42       22.43      2.48 o 
   0   7   2        2.51        3.65      0.86 o 
   1   7   2       56.97       53.90      1.42 o 
   2   7   2       71.37       75.99      2.24 o 
   3   7   2       78.13       75.90      2.27 o 
   4   7   2        5.33        4.58      1.15 o 
   5   7   2       70.18       70.11      2.91 o 
   6   7   2        6.83        5.14      1.58 o 
   7   7   2       17.16       21.92      2.53 o 
   0   8   2      183.49      187.35      3.63 o 
   1   8   2      211.98      203.65      3.02 o 
   2   8   2      161.57      152.07      3.15 o 
   3   8   2       40.33       42.96      2.22 o 
   4   8   2       32.37       31.40      2.10 o 
   5   8   2       11.02        9.05      1.74 o 
   6   8   2        8.24        8.62      1.86 o 
   0   9   2       51.01       48.50      2.79 o 
   1   9   2      136.79      141.17      3.29 o 
   2   9   2      202.89      194.69      3.75 o 
   3   9   2        3.03        2.69      1.19 o 
   4   9   2        9.83        9.49      1.70 o 
   5   9   2        0.54        0.71      1.39 o 
   0  10   2      260.88      257.84      7.98 o 
   1  10   2       80.27       75.16      2.85 o 
   2  10   2       16.27       18.56      2.07 o 
   3  10   2       29.57       31.72      2.32 o 
   4  10   2        3.07        2.36      1.43 o 
   5  10   2        0.85        2.19      1.45 o 
   0  11   2       61.23       63.36      4.64 o 
   1  11   2       57.81       60.35      3.25 o 
   2  11   2        3.16        4.13      1.70 o 
   3  11   2        9.85        9.83      1.92 o 
   0  12   2       23.94       23.69      3.79 o 
   1  12   2       62.14       68.08      3.89 o 
   2  12   2       26.77       25.78      2.89 o 
   1   0   3     2066.49     2062.36     29.90 o 
   2   0   3     2520.38     2633.29     19.70 o 
   3   0   3        9.90       10.56      0.91 o 
   4   0   3      212.24      210.19      3.56 o 
   5   0   3        7.19       11.44      1.44 o 
   6   0   3       36.59       34.38      2.16 o 
   7   0   3       47.09       40.52      2.73 o 
   8   0   3        0.00        0.93      1.91 o 
   0   1   3      974.38      915.40      8.86 o 
   1   1   3     6065.79     6190.43     29.80 o 
   2   1   3     1126.00     1068.75      5.96 o 
   3   1   3      182.74      220.76      2.25 o 
   4   1   3      657.31      693.47      5.62 o 
   5   1   3      117.83      109.04      2.09 o 
   6   1   3       64.94       67.69      1.94 o 
   7   1   3        1.80        2.65      1.04 o 
   8   1   3        4.65        6.14      1.56 o 
   0   2   3     1934.39     1886.52     12.96 o 
   1   2   3     9596.14     9773.54     46.71 o 
   2   2   3      499.94      480.36      3.07 o 
   3   2   3       37.09       32.55      0.94 o 
   4   2   3      370.19      409.46      3.41 o 
   5   2   3       99.52       95.53      2.03 o 
   6   2   3      232.03      229.81      3.58 o 
   7   2   3       11.10       10.89      1.56 o 
   8   2   3        0.44        0.89      1.34 o 
   0   3   3     1179.51     1205.61     12.21 o 
   1   3   3      257.82      266.40      2.01 o 
   2   3   3      408.10      440.35      4.22 o 
   3   3   3       88.01       86.77      1.35 o 
   4   3   3      116.71      118.88      1.85 o 
   5   3   3      265.54      272.23      3.51 o 
   6   3   3       38.92       35.89      1.79 o 
   7   3   3        2.93        4.17      1.36 o 
   8   3   3        2.80        3.90      1.60 o 
   0   4   3       46.08       42.64      1.29 o 
   1   4   3      158.13      190.64      1.92 o 
   2   4   3       89.02       96.35      1.57 o 
   3   4   3      463.34      511.73      4.93 o 
   4   4   3       77.67       76.63      1.59 o 
   5   4   3      245.05      227.83      3.77 o 
   6   4   3       15.37       17.91      1.73 o 
   7   4   3        1.82        1.21      1.37 o 
   8   4   3        0.72        2.33      1.55 o 
   0   5   3       26.14       31.50      1.27 o 
   1   5   3      545.58      555.74      3.95 o 
   2   5   3       37.57       34.77      1.09 o 
   3   5   3        8.76        9.12      0.88 o 
   4   5   3       85.19       78.73      2.17 o 
   5   5   3       54.66       52.15      2.33 o 
   6   5   3        2.36        1.94      1.13 o 
   7   5   3        6.84        7.57      1.83 o 
   0   6   3        4.88        3.69      0.76 o 
   1   6   3     1216.19     1280.06      8.13 o 
   2   6   3      219.88      230.63      3.14 o 
   3   6   3       54.77       64.96      2.05 o 
   4   6   3        2.63        2.52      1.02 o 
   5   6   3        1.44        1.60      1.03 o 
   6   6   3       44.19       38.33      2.63 o 
   7   6   3        1.50        1.80      1.45 o 
   0   7   3       14.49       14.33      1.22 o 
   1   7   3       43.89       41.72      1.30 o 
   2   7   3      158.62      156.09      2.95 o 
   3   7   3       61.12       61.52      2.25 o 
   4   7   3       96.23       84.90      2.78 o 
   5   7   3       28.79       34.56      2.13 o 
   6   7   3       52.76       58.30      3.11 o 
   7   7   3        7.75        7.78      1.89 o 
   0   8   3      332.30      316.48      5.23 o 
   1   8   3       64.64       56.95      1.84 o 
   2   8   3      158.99      148.69      3.12 o 
   3   8   3       94.88       97.91      2.90 o 
   4   8   3        9.91        7.54      1.39 o 
   5   8   3       14.80       12.40      2.00 o 
   6   8   3       12.90       15.86      2.19 o 
   0   9   3       54.56       58.80      3.00 o 
   1   9   3       55.01       50.49      2.02 o 
   2   9   3        8.13        8.65      1.37 o 
   3   9   3       28.91       29.09      2.09 o 
   4   9   3       41.84       50.74      2.68 o 
   5   9   3        3.92        4.99      1.66 o 
   0  10   3      197.07      220.47      7.38 o 
   1  10   3       40.00       39.41      2.24 o 
   2  10   3       37.24       33.69      2.24 o 
   3  10   3        5.00        5.46      1.41 o 
   4  10   3       19.64       17.68      2.25 o 
   5  10   3        5.60        7.40      2.19 o 
   0  11   3        0.89        2.52      2.20 o 
   1  11   3        2.31        2.98      1.67 o 
   2  11   3       34.75       37.37      2.64 o 
   3  11   3        0.52       -0.08      1.41 o 
   0  12   3       27.98       32.38      4.86 o 
   1  12   3        4.26        3.85      1.94 o 
   2  12   3        4.51        5.59      2.92 o 
   0   0   4      515.78      521.69      9.35 o 
   1   0   4      173.05      158.96      1.77 o 
   2   0   4      855.42      914.62      8.14 o 
   3   0   4        2.16        1.04      0.58 o 
   4   0   4        7.68        3.08      0.85 o 
   5   0   4       81.26       76.43      2.54 o 
   6   0   4      219.05      212.19      4.85 o 
   7   0   4        0.93        0.77      1.32 o 
   8   0   4       17.62       22.45      2.91 o 
   0   1   4     2575.58     2699.56     20.10 o 
   1   1   4     2667.58     2718.44     15.19 o 
   2   1   4      312.20      328.13      2.22 o 
   3   1   4     1536.19     1650.27      6.87 o 
   4   1   4      197.80      184.12      2.36 o 
   5   1   4       60.30       58.48      1.61 o 
   6   1   4       16.06       16.08      1.28 o 
   7   1   4       25.01       23.68      1.71 o 
   8   1   4        2.10        3.54      1.41 o 
   0   2   4      112.64      124.22      4.55 o 
   1   2   4     8050.86     8346.77     49.26 o 
   2   2   4     3897.58     4106.21     19.06 o 
   3   2   4       60.19       46.34      1.06 o 
   4   2   4       61.19       68.00      1.48 o 
   5   2   4       52.79       46.27      1.45 o 
   6   2   4       44.40       48.92      1.78 o 
   7   2   4        1.92        1.76      1.09 o 
   8   2   4        9.60       11.06      1.87 o 
   0   3   4     1060.40     1115.37      8.97 o 
   1   3   4     1015.17     1079.53      7.33 o 
   2   3   4      156.85      140.00      1.65 o 
   3   3   4       98.85       76.50      2.24 o 
   4   3   4      246.96      244.95      2.63 o 
   5   3   4       97.05       98.28      2.11 o 
   6   3   4       14.43       14.27      1.42 o 
   7   3   4       52.96       53.40      2.55 o 
   8   3   4        8.22       10.24      2.09 o 
   0   4   4      763.31      819.54     12.00 o 
   1   4   4     2569.72     2806.07     22.12 o 
   2   4   4      177.84      168.15      1.84 o 
   3   4   4       45.02       38.90      1.06 o 
   4   4   4      120.06      118.72      1.98 o 
   5   4   4       21.02       20.37      1.53 o 
   6   4   4       10.36        8.49      1.40 o 
   7   4   4        4.48        4.57      1.52 o 
   8   4   4        0.42        1.88      1.63 o 
   0   5   4      363.55      370.30      4.44 o 
   1   5   4      547.74      581.82      3.55 o 
   2   5   4      591.92      634.73      7.37 o 
   3   5   4      322.77      336.03      4.00 o 
   4   5   4       60.86       58.75      1.92 o 
   5   5   4      125.54      124.15      3.75 o 
   6   5   4       22.15       23.73      2.08 o 
   7   5   4       15.01       15.40      2.28 o 
   0   6   4        0.01        0.36      0.58 o 
   1   6   4       72.75       73.57      1.51 o 
   2   6   4      100.77      113.26      1.78 o 
   3   6   4       21.02       22.48      1.33 o 
   4   6   4        7.92        6.09      1.25 o 
   5   6   4       44.95       43.68      2.16 o 
   6   6   4       17.79       19.24      2.20 o 
   7   6   4        4.26        4.57      1.64 o 
   0   7   4       29.20       32.66      1.63 o 
   1   7   4       36.73       40.08      1.32 o 
   2   7   4       65.28       70.51      2.09 o 
   3   7   4       33.18       34.26      1.79 o 
   4   7   4       42.66       41.86      2.10 o 
   5   7   4       26.10       25.56      2.17 o 
   6   7   4       20.30       22.90      2.45 o 
   7   7   4        2.94        3.34      1.77 o 
   0   8   4      282.78      263.73      4.83 o 
   1   8   4       20.57       22.75      1.34 o 
   2   8   4       40.22       38.21      1.77 o 
   3   8   4       53.61       53.51      2.27 o 
   4   8   4      141.95      131.97      3.55 o 
   5   8   4       31.85       29.51      2.48 o 
   6   8   4       12.82       15.18      2.18 o 
   0   9   4      156.10      160.97      4.60 o 
   1   9   4       69.14       67.25      2.42 o 
   2   9   4       93.84       96.74      2.92 o 
   3   9   4       33.26       33.35      2.04 o 
   4   9   4        7.24        6.27      1.56 o 
   5   9   4        3.60        2.81      1.54 o 
   0  10   4      102.32       97.13      5.73 o 
   1  10   4       23.72       23.31      2.16 o 
   2  10   4       37.21       41.71      2.38 o 
   3  10   4       12.63       12.71      1.74 o 
   4  10   4        1.59        0.93      1.42 o 
   0  11   4      124.23      134.67      6.36 o 
   1  11   4       57.48       60.55      3.26 o 
   2  11   4       67.89       74.69      3.39 o 
   3  11   4       15.43       13.45      2.27 o 
   0  12   4        7.26       11.35      3.77 o 
   1  12   4       14.74       13.98      2.53 o 
   1   0   5      217.14      246.67      3.49 o 
   2   0   5      758.43      762.48      6.94 o 
   3   0   5      348.43      420.55      4.34 o 
   4   0   5       32.91       39.82      1.70 o 
   5   0   5       36.00       37.54      2.02 o 
   6   0   5      117.43      120.80      3.52 o 
   7   0   5        1.14        3.29      1.43 o 
   8   0   5        0.21       -1.47      1.94 o 
   0   1   5    14749.80    13878.66    187.14 o 
   1   1   5      929.48      935.32      5.62 o 
   2   1   5      770.72      840.40      9.03 o 
   3   1   5      708.80      751.39      4.94 o 
   4   1   5       62.28       50.65      1.36 o 
   5   1   5       28.76       26.22      1.20 o 
   6   1   5       16.08       17.30      1.34 o 
   7   1   5       63.85       61.43      2.36 o 
   8   1   5        2.52        3.22      1.37 o 
   0   2   5     2280.51     2333.14     13.53 o 
   1   2   5     5943.70     6257.58     30.42 o 
   2   2   5     1351.00     1442.25      8.50 o 
   3   2   5      770.87      804.11      4.49 o 
   4   2   5       46.83       45.38      1.26 o 
   5   2   5       16.60       19.59      1.11 o 
   6   2   5       33.65       36.61      1.71 o 
   7   2   5        0.09        0.39      1.09 o 
   8   2   5        0.39        1.12      1.33 o 
   0   3   5     1150.09     1187.63     17.90 o 
   1   3   5      165.92      188.24      1.71 o 
   2   3   5     1129.28     1202.57      7.34 o 
   3   3   5     1289.30     1324.74      8.88 o 
   4   3   5      117.13      107.82      1.84 o 
   5   3   5       55.01       62.50      1.92 o 
   6   3   5       40.14       44.90      1.94 o 
   7   3   5       16.59       16.57      1.95 o 
   8   3   5        0.88        2.39      1.44 o 
   0   4   5      702.24      760.40     10.22 o 
   1   4   5     1173.22     1213.62      9.19 o 
   2   4   5      123.96      128.91      2.47 o 
   3   4   5      210.73      210.00      2.13 o 
   4   4   5      112.15      113.39      2.00 o 
   5   4   5       86.16       74.43      2.45 o 
   6   4   5        4.44        3.96      1.36 o 
   7   4   5       17.38       12.70      1.88 o 
   8   4   5        1.66        1.23      1.51 o 
   0   5   5      650.81      673.59      7.83 o 
   1   5   5      439.99      473.13      4.82 o 
   2   5   5       56.44       66.78      1.36 o 
   3   5   5      340.86      362.49      3.38 o 
   4   5   5      178.09      168.75      3.15 o 
   5   5   5      213.73      194.60      4.33 o 
   6   5   5        1.36       -0.22      1.10 o 
   7   5   5        3.00        3.34      1.51 o 
   0   6   5        0.85        1.78      0.73 o 
   1   6   5        7.85        9.82      0.73 o 
   2   6   5       11.06       13.50      0.84 o 
   3   6   5      113.73      118.06      2.83 o 
   4   6   5       79.02       77.62      2.55 o 
   5   6   5       29.04       30.34      2.15 o 
   6   6   5       29.19       30.21      2.34 o 
   7   6   5        3.35        2.89      1.55 o 
   0   7   5      575.96      613.84      6.48 o 
   1   7   5      113.53      108.67      2.01 o 
   2   7   5        0.78        0.21      0.71 o 
   3   7   5       98.71       87.23      2.61 o 
   4   7   5       15.47       16.08      1.69 o 
   5   7   5       82.52       75.75      3.10 o 
   6   7   5        2.49        1.60      1.36 o 
   0   8   5       12.55       14.05      1.62 o 
   1   8   5       68.44       62.49      1.92 o 
   2   8   5        4.00        4.38      1.10 o 
   3   8   5       55.90       52.47      2.26 o 
   4   8   5       18.16       21.20      2.08 o 
   5   8   5        3.68        5.07      1.51 o 
   6   8   5       30.63       35.64      2.81 o 
   0   9   5      201.77      201.14      5.13 o 
   1   9   5      129.75      128.86      3.19 o 
   2   9   5        0.50       -0.16      0.95 o 
   3   9   5       16.75       14.57      1.70 o 
   4   9   5       12.02       12.16      1.85 o 
   5   9   5        1.66        2.06      1.45 o 
   0  10   5       77.48       82.69      4.82 o 
   1  10   5       19.17       21.36      2.08 o 
   2  10   5       45.88       44.87      2.48 o 
   3  10   5       10.53       11.97      1.83 o 
   4  10   5       18.22       18.54      2.32 o 
   0  11   5       20.46       21.08      4.14 o 
   1  11   5        3.73        3.11      1.66 o 
   2  11   5       23.41       27.44      2.54 o 
   3  11   5        9.38       12.95      2.21 o 
   0  12   5        5.45       10.60      3.59 o 
   1  12   5        4.62        7.13      2.07 o 
   0   0   6     2035.21     1912.36     22.18 o 
   1   0   6        1.24        1.45      0.44 o 
   2   0   6       13.34       15.75      0.89 o 
   3   0   6      831.77      942.35      6.58 o 
   4   0   6       32.70       31.49      1.56 o 
   5   0   6        5.09        5.27      1.14 o 
   6   0   6        4.22        4.32      1.30 o 
   7   0   6      111.53      113.15      3.80 o 
   8   0   6        0.70        1.01      1.91 o 
   0   1   6       19.17       24.58      2.41 o 
   1   1   6     3006.69     3090.90     18.32 o 
   2   1   6       16.20       16.86      0.81 o 
   3   1   6      372.50      339.02      2.80 o 
   4   1   6       76.51       65.84      1.49 o 
   5   1   6       53.48       47.49      1.50 o 
   6   1   6       28.86       27.99      1.47 o 
   7   1   6       37.39       42.20      2.07 o 
   8   1   6        5.96        8.70      1.82 o 
   0   2   6     4949.96     5096.04     27.14 o 
   1   2   6      526.25      506.02      4.03 o 
   2   2   6       28.89       24.49      0.80 o 
   3   2   6       58.37       50.39      1.17 o 
   4   2   6       90.42       91.13      1.71 o 
   5   2   6       30.56       35.99      1.34 o 
   6   2   6       29.28       23.57      1.53 o 
   7   2   6       20.23       22.55      1.87 o 
   8   2   6        4.09        5.56      1.63 o 
   0   3   6     1424.14     1520.97     13.30 o 
   1   3   6      490.66      467.59      3.02 o 
   2   3   6      503.54      527.33      5.25 o 
   3   3   6      216.61      212.45      2.76 o 
   4   3   6        8.40        7.23      0.70 o 
   5   3   6      153.55      157.36      2.80 o 
   6   3   6       34.90       33.86      1.93 o 
   7   3   6        7.12        8.40      1.53 o 
   8   3   6        4.18        5.01      1.58 o 
   0   4   6       84.46       85.60      3.06 o 
   1   4   6     1582.43     1711.81     13.06 o 
   2   4   6      551.77      576.94      5.41 o 
   3   4   6      122.38      123.64      2.02 o 
   4   4   6        4.14        4.15      0.75 o 
   5   4   6      541.19      532.81     11.90 o 
   6   4   6       32.76       34.71      2.24 o 
   7   4   6       11.51       14.25      1.91 o 
   0   5   6      339.22      355.66      6.98 o 
   1   5   6      307.12      309.25      4.49 o 
   2   5   6      739.73      731.80      7.02 o 
   3   5   6      221.27      209.44      2.94 o 
   4   5   6       53.00       51.53      1.89 o 
   5   5   6       21.80       18.69      1.88 o 
   6   5   6       33.60       32.15      2.24 o 
   7   5   6       19.25       19.38      2.19 o 
   0   6   6      315.70      340.86      4.98 o 
   1   6   6      171.22      163.79      2.14 o 
   2   6   6      131.11      149.73      2.17 o 
   3   6   6        6.90        4.72      0.91 o 
   4   6   6      211.12      207.78      4.00 o 
   5   6   6      108.25       99.55      3.34 o 
   6   6   6       23.36       19.74      2.27 o 
   7   6   6        1.00        1.63      1.42 o 
   0   7   6        8.10        9.59      1.22 o 
   1   7   6       16.30       17.80      1.10 o 
   2   7   6      113.60      108.66      2.50 o 
   3   7   6       12.76       15.13      1.49 o 
   4   7   6      187.33      170.54      4.13 o 
   5   7   6        5.17        6.70      1.57 o 
   6   7   6        9.95       11.19      1.96 o 
   0   8   6       83.17       75.57      2.81 o 
   1   8   6       16.75       18.60      1.34 o 
   2   8   6       53.09       54.30      2.21 o 
   3   8   6       26.80       24.14      1.82 o 
   4   8   6        7.25        6.70      1.49 o 
   5   8   6        2.24        0.92      1.29 o 
   6   8   6        4.38        5.43      1.69 o 
   0   9   6       25.74       21.98      2.23 o 
   1   9   6       48.26       47.14      2.26 o 
   2   9   6      122.35      112.20      3.13 o 
   3   9   6        7.57        8.40      1.53 o 
   4   9   6       33.43       31.90      2.53 o 
   5   9   6        8.88       13.80      2.07 o 
   0  10   6      127.58      123.28      5.78 o 
   1  10   6        9.50       10.36      1.73 o 
   2  10   6        1.12        1.10      1.25 o 
   3  10   6       15.29       11.79      1.84 o 
   4  10   6        9.44       10.87      1.95 o 
   0  11   6       13.55       13.27      3.71 o 
   1  11   6        4.51        7.93      1.91 o 
   2  11   6        5.45        5.49      1.75 o 
   3  11   6        1.81        2.79      1.54 o 
   0  12   6        9.60       10.26      3.68 o 
   1  12   6       29.13       29.12      3.30 o 
   1   0   7       60.71       53.88      1.29 o 
   2   0   7       14.99       14.14      0.89 o 
   3   0   7      266.86      322.73      3.93 o 
   4   0   7      171.99      168.14      3.27 o 
   5   0   7        3.00        3.99      1.06 o 
   6   0   7        2.75        1.36      1.13 o 
   7   0   7       50.36       55.23      3.51 o 
   8   0   7        4.95        4.43      2.28 o 
   0   1   7     1014.84      991.55      8.99 o 
   1   1   7     3115.12     3160.24     24.26 o 
   2   1   7      209.14      214.91      2.83 o 
   3   1   7      783.76      860.45      5.87 o 
   4   1   7       38.73       38.10      1.20 o 
   5   1   7        2.15        4.07      0.75 o 
   6   1   7       59.34       65.04      1.93 o 
   7   1   7       14.62       16.14      1.64 o 
   8   1   7        1.74        2.36      1.42 o 
   0   2   7       10.26        8.61      1.03 o 
   1   2   7      457.90      483.93      3.27 o 
   2   2   7      257.50      236.00      2.48 o 
   3   2   7      212.33      239.82      2.56 o 
   4   2   7      163.64      173.02      2.32 o 
   5   2   7       81.91       79.49      1.85 o 
   6   2   7       33.47       32.73      1.74 o 
   7   2   7        6.24        6.95      1.40 o 
   8   2   7        0.73        0.53      1.36 o 
   0   3   7       29.66       24.26      1.07 o 
   1   3   7     4649.81     5049.11     19.06 o 
   2   3   7     1475.07     1457.14     10.59 o 
   3   3   7      106.83      101.00      1.73 o 
   4   3   7       52.29       53.53      1.47 o 
   5   3   7       35.52       34.63      1.53 o 
   6   3   7       17.95       17.06      1.74 o 
   7   3   7       11.48       12.13      1.73 o 
   8   3   7        0.40        1.45      1.42 o 
   0   4   7      202.58      183.10      2.87 o 
   1   4   7     1911.36     2101.83     15.42 o 
   2   4   7       90.60       78.79      1.48 o 
   3   4   7      367.50      359.82      3.22 o 
   4   4   7      256.82      273.96      3.34 o 
   5   4   7       54.98       56.75      2.35 o 
   6   4   7        7.16        5.97      1.30 o 
   7   4   7       15.77       16.69      2.03 o 
   0   5   7      814.38      822.35      6.90 o 
   1   5   7      292.53      337.57      3.18 o 
   2   5   7       85.27       80.14      2.03 o 
   3   5   7      119.79      109.35      2.22 o 
   4   5   7      146.83      151.92      3.03 o 
   5   5   7       77.36       70.73      2.83 o 
   6   5   7        1.33        0.90      1.19 o 
   7   5   7        0.19       -0.35      1.26 o 
   0   6   7      487.64      458.82      5.19 o 
   1   6   7       68.78       60.96      1.40 o 
   2   6   7       40.29       51.38      1.37 o 
   3   6   7      151.63      151.49      2.94 o 
   4   6   7       54.10       50.14      2.39 o 
   5   6   7        7.37        6.73      1.48 o 
   6   6   7        2.25        1.43      1.32 o 
   7   6   7        6.22        4.79      1.70 o 
   0   7   7      340.08      386.41      5.59 o 
   1   7   7      164.84      183.50      2.66 o 
   2   7   7        4.73        6.41      0.96 o 
   3   7   7      141.81      139.68      3.31 o 
   4   7   7        0.33        0.80      1.14 o 
   5   7   7       22.24       19.03      2.08 o 
   6   7   7        0.57        0.56      1.27 o 
   0   8   7       48.34       45.05      2.63 o 
   1   8   7      104.25       99.76      2.28 o 
   2   8   7       14.63       16.22      1.57 o 
   3   8   7       24.53       24.15      1.95 o 
   4   8   7       12.41       14.29      1.84 o 
   5   8   7       13.60       12.44      1.87 o 
   6   8   7        7.36        8.51      1.92 o 
   0   9   7      553.84      576.59      9.21 o 
   1   9   7       12.28       14.87      1.67 o 
   2   9   7        8.36        9.61      1.44 o 
   3   9   7       31.43       34.77      2.40 o 
   4   9   7       16.58       15.28      1.98 o 
   5   9   7        0.11        1.93      1.44 o 
   0  10   7       23.92       26.44      3.37 o 
   1  10   7        5.26        5.09      1.50 o 
   2  10   7       17.03       16.71      1.91 o 
   3  10   7       18.18       19.96      2.12 o 
   4  10   7        6.96        5.58      1.58 o 
   0  11   7       35.66       40.02      4.87 o 
   1  11   7        0.65        2.04      1.60 o 
   2  11   7        1.67        0.45      1.52 o 
   3  11   7        2.92        2.79      1.56 o 
   0  12   7        5.61        6.26      3.35 o 
   0   0   8     1591.04     1609.95     18.82 o 
   1   0   8      235.09      199.60      2.69 o 
   2   0   8      316.95      278.30      4.80 o 
   3   0   8       60.02       48.37      1.66 o 
   4   0   8        0.09        0.11      0.70 o 
   5   0   8        2.79        2.19      0.98 o 
   6   0   8        1.21       -0.89      1.03 o 
   7   0   8      112.08      119.08      4.74 o 
   8   0   8        2.45        4.56      2.24 o 
   0   1   8       41.69       36.99      1.18 o 
   1   1   8      724.21      758.10     12.55 o 
   2   1   8      214.85      220.81      2.22 o 
   3   1   8      378.86      375.51      3.02 o 
   4   1   8       21.82       20.20      0.99 o 
   5   1   8        0.45        0.91      0.62 o 
   6   1   8        3.35        5.33      1.02 o 
   7   1   8       14.20       15.75      1.81 o 
   8   1   8        5.22        7.34      1.66 o 
   0   2   8     1022.09     1093.52     13.21 o 
   1   2   8       43.22       36.40      0.99 o 
   2   2   8      702.41      728.55      5.93 o 
   3   2   8      368.94      368.93      3.71 o 
   4   2   8        5.47        4.55      0.65 o 
   5   2   8       14.17       15.13      1.14 o 
   6   2   8       49.59       46.13      1.97 o 
   7   2   8       17.29       17.31      1.81 o 
   8   2   8        2.64        4.58      1.69 o 
   0   3   8      232.15      249.16      7.39 o 
   1   3   8      999.17      989.91      5.96 o 
   2   3   8     1297.99     1277.09      8.69 o 
   3   3   8       62.60       60.19      1.39 o 
   4   3   8       27.36       26.89      1.15 o 
   5   3   8       11.33       12.21      1.25 o 
   6   3   8       14.97       14.73      1.64 o 
   7   3   8        4.06        3.03      1.38 o 
   8   3   8        0.91        1.91      1.45 o 
   0   4   8      187.29      204.91      3.10 o 
   1   4   8      247.83      234.27      2.31 o 
   2   4   8      308.55      339.36      3.04 o 
   3   4   8        0.86        1.64      0.55 o 
   4   4   8        0.25        1.51      0.69 o 
   5   4   8       13.75       12.23      1.49 o 
   6   4   8        4.58        5.54      1.31 o 
   7   4   8        0.24        1.04      1.31 o 
   0   5   8       33.92       50.84      1.81 o 
   1   5   8      910.76      940.14      8.05 o 
   2   5   8      152.91      137.41      2.06 o 
   3   5   8       33.66       40.85      1.35 o 
   4   5   8       81.59       85.78      2.58 o 
   5   5   8      299.94      278.08      5.22 o 
   6   5   8       15.13       15.01      1.92 o 
   7   5   8        1.53        1.27      1.35 o 
   0   6   8      142.70      151.44      3.12 o 
   1   6   8      318.43      330.39      3.15 o 
   2   6   8       89.92       82.65      1.88 o 
   3   6   8        5.93        5.57      0.97 o 
   4   6   8      403.66      366.29      7.15 o 
   5   6   8       61.60       58.69      2.75 o 
   6   6   8       26.68       27.54      2.38 o 
   7   6   8        1.52       -1.03      1.25 o 
   0   7   8       23.39       25.89      1.61 o 
   1   7   8        1.89        1.82      0.69 o 
   2   7   8        8.13        6.85      1.01 o 
   3   7   8       90.57       79.68      2.83 o 
   4   7   8       30.65       28.56      2.16 o 
   5   7   8        6.85        4.98      1.49 o 
   6   7   8        3.76        4.55      1.52 o 
   0   8   8       89.82       96.88      3.38 o 
   1   8   8      110.28      102.76      2.49 o 
   2   8   8       28.96       28.45      1.80 o 
   3   8   8       20.57       20.70      1.93 o 
   4   8   8       22.90       28.46      2.25 o 
   5   8   8        4.55        5.26      1.53 o 
   6   8   8        0.16       -0.04      1.34 o 
   0   9   8       24.23       24.51      2.10 o 
   1   9   8      182.73      180.59      4.17 o 
   2   9   8        6.75        5.38      1.25 o 
   3   9   8        5.45        4.86      1.43 o 
   4   9   8        3.58        3.01      1.40 o 
   5   9   8        0.77        2.11      1.42 o 
   0  10   8        0.96        0.26      1.93 o 
   1  10   8        6.27        5.76      1.50 o 
   2  10   8        4.57        5.50      1.57 o 
   3  10   8       18.26       17.67      2.05 o 
   4  10   8       21.69       26.49      2.43 o 
   0  11   8        3.09        4.85      3.21 o 
   1  11   8       40.64       42.23      3.21 o 
   2  11   8       10.53       10.80      2.05 o 
   3  11   8        4.75        6.63      1.78 o 
   1   0   9       36.92       32.12      1.37 o 
   2   0   9      355.55      318.11      8.17 o 
   3   0   9        3.97        3.36      0.75 o 
   4   0   9      152.73      168.64      3.37 o 
   5   0   9      110.87      105.64      3.05 o 
   6   0   9       19.20       19.19      2.05 o 
   7   0   9       35.41       36.99      3.10 o 
   8   0   9        2.19        3.46      2.15 o 
   0   1   9      208.55      189.85      5.27 o 
   1   1   9      608.88      582.60      6.00 o 
   2   1   9      673.84      719.85      7.20 o 
   3   1   9      857.34      952.30      9.11 o 
   4   1   9        9.30        9.34      0.83 o 
   5   1   9       10.80        9.95      0.99 o 
   6   1   9       22.56       21.54      1.59 o 
   7   1   9        4.86        5.39      1.43 o 
   8   1   9       11.53       10.58      1.89 o 
   0   2   9      757.51      812.15      5.59 o 
   1   2   9      778.90      900.85      7.05 o 
   2   2   9      342.82      307.93      3.77 o 
   3   2   9      143.82      169.48      2.42 o 
   4   2   9       37.67       33.98      1.16 o 
   5   2   9       64.59       61.98      1.93 o 
   6   2   9       18.32       18.49      1.56 o 
   7   2   9       17.34       16.90      1.82 o 
   8   2   9        6.98        8.66      1.90 o 
   0   3   9        4.84        7.77      0.86 o 
   1   3   9     2549.02     2779.55     15.95 o 
   2   3   9      726.57      749.42      7.23 o 
   3   3   9      135.87      148.59      2.10 o 
   4   3   9       15.64       15.13      1.12 o 
   5   3   9        5.18        6.51      1.08 o 
   6   3   9        4.38        4.50      1.27 o 
   7   3   9        2.74        3.19      1.41 o 
   0   4   9      230.35      239.81      3.45 o 
   1   4   9      264.74      260.29      2.50 o 
   2   4   9      828.84      863.71      5.28 o 
   3   4   9        7.40        9.78      0.82 o 
   4   4   9       55.78       53.12      1.80 o 
   5   4   9       17.39       17.47      1.65 o 
   6   4   9       10.72       10.02      1.54 o 
   7   4   9        3.23        2.56      1.38 o 
   0   5   9      170.74      162.01      3.07 o 
   1   5   9        3.68        4.42      0.62 o 
   2   5   9      153.43      141.25      2.16 o 
   3   5   9      192.94      208.11      3.12 o 
   4   5   9        3.26        5.26      1.12 o 
   5   5   9       21.38       25.22      2.13 o 
   6   5   9        1.43        0.90      1.23 o 
   7   5   9        5.76        6.31      1.63 o 
   0   6   9      253.79      278.88      4.25 o 
   1   6   9       31.42       24.96      1.05 o 
   2   6   9      195.78      195.26      3.03 o 
   3   6   9       30.41       23.95      1.49 o 
   4   6   9      103.38       99.17      3.24 o 
   5   6   9       63.12       59.51      2.75 o 
   6   6   9        3.48        1.87      1.37 o 
   7   6   9        0.16        1.24      1.35 o 
   0   7   9        0.03        0.03      0.84 o 
   1   7   9      268.59      251.81      3.19 o 
   2   7   9      133.53      116.94      2.56 o 
   3   7   9       30.33       31.29      2.04 o 
   4   7   9       32.76       32.30      2.17 o 
   5   7   9       24.13       23.74      2.27 o 
   6   7   9        1.65        1.57      1.35 o 
   0   8   9      411.78      389.26      6.22 o 
   1   8   9      326.12      307.14      4.16 o 
   2   8   9       31.72       29.28      1.95 o 
   3   8   9       44.09       45.09      2.45 o 
   4   8   9        6.53        4.47      1.43 o 
   5   8   9       12.36       13.48      1.92 o 
   6   8   9        2.92        4.41      1.54 o 
   0   9   9       71.46       58.65      3.10 o 
   1   9   9       27.89       26.51      1.96 o 
   2   9   9        4.41        2.58      1.22 o 
   3   9   9        9.18        7.31      1.54 o 
   4   9   9       25.08       24.38      2.30 o 
   5   9   9        8.34        9.13      1.78 o 
   0  10   9        0.25       -0.96      1.91 o 
   1  10   9       30.48       30.31      2.17 o 
   2  10   9        6.63        7.21      1.65 o 
   3  10   9        3.30        3.65      1.54 o 
   4  10   9        7.43        8.99      1.79 o 
   0  11   9        0.10        0.79      2.58 o 
   1  11   9        9.61       11.62      2.54 o 
   2  11   9        4.35        6.33      1.80 o 
   3  11   9       13.10       13.62      3.78 o 
   0   0  10     2346.12     2481.65     37.42 o 
   1   0  10      118.43      152.88      2.72 o 
   2   0  10      457.01      451.04      7.41 o 
   3   0  10      266.16      267.06      5.25 o 
   4   0  10      220.18      223.96      3.91 o 
   5   0  10        0.16        1.25      1.02 o 
   6   0  10        6.95       12.03      2.02 o 
   7   0  10        5.42        5.10      1.90 o 
   8   0  10        4.22        6.14      2.69 o 
   0   1  10        5.62        6.82      0.98 o 
   1   1  10      532.25      517.09      5.29 o 
   2   1  10      993.58     1068.10      6.09 o 
   3   1  10       64.47       69.82      1.40 o 
   4   1  10      187.73      179.33      2.47 o 
   5   1  10       35.31       33.68      1.54 o 
   6   1  10       24.48       22.77      1.54 o 
   7   1  10       41.30       48.43      2.51 o 
   8   1  10        5.06        6.82      1.73 o 
   0   2  10     1106.19     1120.37     15.30 o 
   1   2  10      248.80      240.66      3.11 o 
   2   2  10      746.86      786.98      8.75 o 
   3   2  10        6.58        5.45      0.77 o 
   4   2  10       53.80       55.97      1.71 o 
   5   2  10        3.53        3.29      0.89 o 
   6   2  10       28.25       30.09      1.76 o 
   7   2  10        4.08        5.24      1.57 o 
   8   2  10        0.24        0.38      2.62 o 
   0   3  10      957.60     1033.84      7.57 o 
   1   3  10      114.20      118.85      3.56 o 
   2   3  10      130.34      127.57      2.16 o 
   3   3  10       98.15      107.24      2.11 o 
   4   3  10        5.23        4.77      0.84 o 
   5   3  10       13.45       13.75      1.34 o 
   6   3  10       18.91       20.80      1.88 o 
   7   3  10        3.19        3.62      1.39 o 
   0   4  10      388.90      451.50      4.85 o 
   1   4  10       25.79       27.36      0.95 o 
   2   4  10      680.10      698.38      4.48 o 
   3   4  10      106.18       99.98      2.11 o 
   4   4  10       54.53       53.94      1.86 o 
   5   4  10       41.48       45.26      2.19 o 
   6   4  10       23.93       24.48      2.02 o 
   7   4  10       11.74       14.27      2.11 o 
   0   5  10       72.17       77.46      2.42 o 
   1   5  10      197.80      202.96      2.44 o 
   2   5  10      196.96      216.19      2.72 o 
   3   5  10       28.31       23.76      1.34 o 
   4   5  10       86.60       77.64      2.82 o 
   5   5  10      188.53      171.91      3.96 o 
   6   5  10        2.03        2.32      1.28 o 
   7   5  10        0.37        1.32      1.33 o 
   0   6  10       24.87       17.65      1.45 o 
   1   6  10       36.29       31.63      1.18 o 
   2   6  10       25.09       29.87      1.34 o 
   3   6  10        7.08        7.88      1.18 o 
   4   6  10      237.24      197.58      4.66 o 
   5   6  10       10.07        7.96      1.55 o 
   6   6  10       13.76       11.82      1.85 o 
   0   7  10       62.88       63.14      2.39 o 
   1   7  10      114.04      112.67      2.39 o 
   2   7  10      145.28      137.48      3.00 o 
   3   7  10       31.50       29.66      2.03 o 
   4   7  10       59.77       55.14      2.69 o 
   5   7  10        0.30       -0.65      1.18 o 
   6   7  10        6.42        5.84      1.58 o 
   0   8  10       14.95       13.96      1.83 o 
   1   8  10       77.54       71.72      2.22 o 
   2   8  10       30.76       28.85      1.99 o 
   3   8  10      172.21      167.57      4.23 o 
   4   8  10       13.15       12.82      1.85 o 
   5   8  10        1.62        1.62      1.32 o 
   0   9  10        1.20        2.07      1.34 o 
   1   9  10       45.55       44.26      2.29 o 
   2   9  10       12.04       12.36      1.71 o 
   3   9  10        0.64        0.94      1.19 o 
   4   9  10        5.98        6.77      1.62 o 
   5   9  10        5.02        5.71      1.61 o 
   0  10  10        0.14        1.29      2.19 o 
   1  10  10       21.19       21.35      2.19 o 
   2  10  10        2.63        3.10      1.48 o 
   3  10  10       16.26       19.76      2.35 o 
   4  10  10        3.25        5.25      1.56 o 
   0  11  10        0.19        2.50      2.80 o 
   1  11  10       35.70       44.71      3.61 o 
   2  11  10       10.63        9.92      2.01 o 
   1   0  11       94.39       92.82      2.06 o 
   2   0  11      800.17      837.59     14.17 o 
   3   0  11       50.90       58.04      2.01 o 
   4   0  11       39.53       46.55      2.00 o 
   5   0  11      130.10      116.99      3.62 o 
   6   0  11       13.14       17.08      2.36 o 
   7   0  11        4.94        5.25      1.92 o 
   8   0  11       18.08       20.93      3.61 o 
   0   1  11     1131.07     1193.84     12.39 o 
   1   1  11      369.68      338.62      3.92 o 
   2   1  11      172.50      173.41      3.73 o 
   3   1  11       44.48       49.72      1.23 o 
   4   1  11       35.51       43.68      1.54 o 
   5   1  11       11.05       10.17      1.16 o 
   6   1  11       29.53       29.04      1.73 o 
   7   1  11        6.97        5.71      1.48 o 
   0   2  11       86.91       85.55      4.53 o 
   1   2  11      183.78      176.25      2.20 o 
   2   2  11      191.88      190.76      2.63 o 
   3   2  11      332.58      337.55      3.67 o 
   4   2  11       76.77       71.65      1.95 o 
   5   2  11       41.06       44.18      1.75 o 
   6   2  11        7.05        6.61      1.20 o 
   7   2  11        2.89        4.42      1.59 o 
   0   3  11      776.85      839.01     12.31 o 
   1   3  11      517.64      520.46      3.46 o 
   2   3  11      624.49      568.47      6.15 o 
   3   3  11       71.82       59.13      1.68 o 
   4   3  11      257.31      252.90      3.51 o 
   5   3  11       58.68       58.34      2.11 o 
   6   3  11       21.25       20.19      1.88 o 
   7   3  11        1.46        1.05      1.39 o 
   0   4  11       66.39       72.49      2.11 o 
   1   4  11       28.31       26.85      1.16 o 
   2   4  11     1248.95     1269.96      7.78 o 
   3   4  11       46.25       47.06      1.77 o 
   4   4  11       78.03       79.28      2.32 o 
   5   4  11       77.54       69.52      2.62 o 
   6   4  11        9.36        7.82      1.53 o 
   7   4  11        6.91        8.52      1.72 o 
   0   5  11       77.93       74.47      2.27 o 
   1   5  11       37.35       34.96      1.17 o 
   2   5  11      196.07      200.07      2.94 o 
   3   5  11       68.74       64.83      1.97 o 
   4   5  11       32.02       32.94      1.80 o 
   5   5  11       60.00       59.56      2.57 o 
   6   5  11        3.23        2.72      1.32 o 
   7   5  11        4.79        6.28      1.69 o 
   0   6  11      147.98      147.36      3.62 o 
   1   6  11      130.62      140.96      2.41 o 
   2   6  11       60.05       62.19      1.96 o 
   3   6  11      243.53      235.12      4.84 o 
   4   6  11        3.49        2.83      1.28 o 
   5   6  11       13.33       11.86      1.75 o 
   6   6  11       13.62       16.45      2.11 o 
   0   7  11        2.17        4.11      1.13 o 
   1   7  11       49.08       51.97      1.75 o 
   2   7  11       62.47       56.77      2.11 o 
   3   7  11      204.36      213.10      4.56 o 
   4   7  11       20.72       18.01      1.97 o 
   5   7  11       12.59       11.64      1.87 o 
   6   7  11        2.58        2.91      1.43 o 
   0   8  11      144.61      145.56      4.45 o 
   1   8  11      301.12      291.13      4.17 o 
   2   8  11       61.63       53.58      2.49 o 
   3   8  11      100.85      101.22      3.43 o 
   4   8  11       55.87       54.09      2.80 o 
   5   8  11        3.63        4.16      1.51 o 
   0   9  11        5.04        4.30      1.57 o 
   1   9  11        9.76        9.08      1.61 o 
   2   9  11       27.57       27.86      2.10 o 
   3   9  11        0.62        0.71      1.24 o 
   4   9  11        5.80        6.99      1.65 o 
   5   9  11        4.45        8.83      3.53 o 
   0  10  11        4.33        7.08      2.47 o 
   1  10  11       23.77       29.23      2.61 o 
   2  10  11       49.17       46.10      2.80 o 
   3  10  11       10.62       10.87      1.80 o 
   0  11  11        2.29       -1.22      3.27 o 
   1  11  11       15.42       19.65      2.97 o 
   2  11  11        5.19        5.20      1.91 o 
   0   0  12      135.58      127.42      3.60 o 
   1   0  12      758.68      725.05     10.04 o 
   2   0  12      164.27      173.52      2.98 o 
   3   0  12       14.61       13.99      1.19 o 
   4   0  12      456.65      501.49      7.35 o 
   5   0  12        0.68        1.40      1.14 o 
   6   0  12       49.97       44.02      3.35 o 
   7   0  12        6.01        7.53      2.32 o 
   0   1  12       84.09       82.72      3.07 o 
   1   1  12      397.43      371.48      3.28 o 
   2   1  12       85.00       87.18      1.73 o 
   3   1  12       12.18       12.54      0.92 o 
   4   1  12      171.09      180.96      2.74 o 
   5   1  12       53.70       53.31      2.00 o 
   6   1  12       31.15       28.77      1.84 o 
   7   1  12        2.65        4.32      1.45 o 
   0   2  12      979.30     1050.32     11.74 o 
   1   2  12      128.14      107.17      1.60 o 
   2   2  12      183.95      163.20      2.27 o 
   3   2  12      215.78      210.04      2.77 o 
   4   2  12       48.75       49.84      1.70 o 
   5   2  12        6.04        4.21      0.98 o 
   6   2  12        3.71        4.15      1.18 o 
   7   2  12        5.45        6.66      1.72 o 
   0   3  12     1197.61     1147.63     10.86 o 
   1   3  12      134.63      159.18      2.55 o 
   2   3  12      247.86      278.79      3.34 o 
   3   3  12        2.55        2.83      0.77 o 
   4   3  12      142.94      135.39      2.70 o 
   5   3  12       55.30       50.57      2.02 o 
   6   3  12       13.51       13.62      1.74 o 
   7   3  12       10.11       10.65      1.86 o 
   0   4  12       37.16       38.87      1.68 o 
   1   4  12      581.48      618.74      5.04 o 
   2   4  12       83.68       79.57      2.41 o 
   3   4  12        7.01        8.17      1.02 o 
   4   4  12      268.45      258.45      4.87 o 
   5   4  12       22.17       20.47      1.90 o 
   6   4  12       23.97       24.34      2.10 o 
   7   4  12        2.24        3.33      1.55 o 
   0   5  12      166.06      158.91      3.73 o 
   1   5  12      112.02      108.18      1.91 o 
   2   5  12      170.41      159.38      2.73 o 
   3   5  12      121.94      113.69      2.60 o 
   4   5  12       98.08       99.42      2.82 o 
   5   5  12        4.40        4.77      1.30 o 
   6   5  12        2.16        0.13      1.17 o 
   7   5  12        6.06        6.48      1.66 o 
   0   6  12       31.70       29.90      1.75 o 
   1   6  12      389.75      407.12      4.07 o 
   2   6  12      356.59      348.25      4.37 o 
   3   6  12        9.55        9.56      1.31 o 
   4   6  12        6.96        8.52      1.43 o 
   5   6  12       38.45       39.03      2.46 o 
   6   6  12        3.20        4.76      1.52 o 
   0   7  12       46.83       53.73      2.30 o 
   1   7  12      132.81      124.96      2.74 o 
   2   7  12      206.00      198.20      3.86 o 
   3   7  12      127.18      111.44      3.45 o 
   4   7  12       16.42       14.11      1.86 o 
   5   7  12       10.60       10.44      1.81 o 
   6   7  12        0.01        0.49      1.28 o 
   0   8  12        2.29        1.46      1.30 o 
   1   8  12        6.62        6.02      1.15 o 
   2   8  12       19.10       16.65      1.81 o 
   3   8  12        0.19        0.58      1.24 o 
   4   8  12        8.50        8.38      1.71 o 
   5   8  12        0.69        1.14      1.34 o 
   0   9  12        0.20        1.29      1.44 o 
   1   9  12       16.41       17.37      1.98 o 
   2   9  12       25.93       24.60      2.09 o 
   3   9  12        8.95        9.29      1.72 o 
   4   9  12       25.76       27.50      2.43 o 
   0  10  12       87.70       80.55      6.07 o 
   1  10  12       10.32       11.49      2.07 o 
   2  10  12        4.16        6.05      1.67 o 
   3  10  12        0.54        1.42      1.37 o 
   0  11  12        1.16        4.54      3.32 o 
   1  11  12        4.86        4.79      2.17 o 
   1   0  13      295.68      301.43      4.88 o 
   2   0  13      249.21      293.97      6.11 o 
   3   0  13       40.95       40.99      1.71 o 
   4   0  13        8.15        8.94      1.44 o 
   5   0  13       38.61       36.26      2.67 o 
   6   0  13        0.45        0.11      1.35 o 
   7   0  13        7.34        4.40      1.91 o 
   0   1  13        0.01        0.58      0.60 o 
   1   1  13      290.23      283.46      2.89 o 
   2   1  13       70.49       61.30      1.49 o 
   3   1  13       16.32       19.10      1.04 o 
   4   1  13       15.62       16.38      1.24 o 
   5   1  13       65.09       59.70      2.12 o 
   6   1  13       16.47       15.45      1.67 o 
   7   1  13        0.81        1.57      1.31 o 
   0   2  13       97.14       92.93      3.17 o 
   1   2  13      209.91      186.75      2.56 o 
   2   2  13       43.41       45.78      1.33 o 
   3   2  13       16.17       17.90      1.19 o 
   4   2  13       18.25       18.55      1.31 o 
   5   2  13        3.98        3.38      0.92 o 
   6   2  13       13.60       14.71      1.63 o 
   7   2  13        0.40       -0.67      1.41 o 
   0   3  13      200.59      195.27      3.39 o 
   1   3  13      136.60      114.05      1.78 o 
   2   3  13      364.41      392.97      4.07 o 
   3   3  13       43.33       44.46      1.60 o 
   4   3  13       54.20       53.08      1.88 o 
   5   3  13       26.95       29.56      1.70 o 
   6   3  13       24.88       24.76      2.24 o 
   7   3  13        8.55        9.95      1.93 o 
   0   4  13        9.99       15.66      1.35 o 
   1   4  13       15.47       17.37      0.96 o 
   2   4  13      153.04      161.40      2.74 o 
   3   4  13      169.02      155.70      2.92 o 
   4   4  13      193.79      197.64      3.91 o 
   5   4  13       27.63       26.40      1.82 o 
   6   4  13       21.66       22.87      2.18 o 
   7   4  13        1.76        2.95      1.60 o 
   0   5  13        2.15        2.76      1.07 o 
   1   5  13      209.52      202.15      2.83 o 
   2   5  13        9.66        9.52      1.08 o 
   3   5  13      112.95      103.16      2.57 o 
   4   5  13       60.75       58.48      2.29 o 
   5   5  13       25.20       24.88      2.03 o 
   6   5  13        8.69        7.58      1.65 o 
   0   6  13       10.06        9.76      1.36 o 
   1   6  13       57.32       59.98      1.88 o 
   2   6  13      122.41      113.47      3.09 o 
   3   6  13        0.10        0.08      0.92 o 
   4   6  13       12.54       10.42      1.54 o 
   5   6  13        0.33       -0.44      1.19 o 
   6   6  13        9.08        8.50      1.77 o 
   0   7  13       10.28       10.09      1.56 o 
   1   7  13       74.98       66.54      2.14 o 
   2   7  13       14.95       15.67      1.53 o 
   3   7  13       92.24       84.83      3.12 o 
   4   7  13       49.76       49.94      2.72 o 
   5   7  13        3.24        3.70      1.46 o 
   6   7  13       12.27       15.01      2.30 o 
   0   8  13        3.48        3.67      1.45 o 
   1   8  13        1.77        2.76      1.01 o 
   2   8  13       26.74       23.13      2.01 o 
   3   8  13       58.58       61.30      2.87 o 
   4   8  13        4.37        2.24      1.39 o 
   5   8  13        4.69        5.39      1.62 o 
   0   9  13       64.94       56.08      3.61 o 
   1   9  13       14.98       13.52      1.92 o 
   2   9  13       17.20       18.06      2.17 o 
   3   9  13       26.57       25.22      2.24 o 
   4   9  13       19.40       24.58      2.35 o 
   0  10  13        0.04        1.20      2.45 o 
   1  10  13       15.99       15.40      2.25 o 
   2  10  13       13.00       13.06      2.10 o 
   3  10  13        2.33        3.51      1.48 o 
   0  11  13       16.83       17.99      4.93 o 
   1  11  13       14.53       19.82      3.33 o 
   0   0  14      642.35      689.18     14.19 o 
   1   0  14       32.60       37.09      1.59 o 
   2   0  14      251.43      255.32      4.02 o 
   3   0  14       27.96       27.09      1.80 o 
   4   0  14        0.72        0.45      1.04 o 
   5   0  14       41.60       47.67      2.96 o 
   6   0  14       11.79        9.32      1.96 o 
   7   0  14        0.17        0.09      1.74 o 
   0   1  14      311.21      331.26      5.77 o 
   1   1  14       54.92       50.69      1.28 o 
   2   1  14      174.45      181.73      2.55 o 
   3   1  14       99.20      111.14      2.19 o 
   4   1  14       33.75       34.22      1.65 o 
   5   1  14       40.59       37.86      1.83 o 
   6   1  14       30.29       32.46      2.01 o 
   7   1  14        3.67        5.67      1.51 o 
   0   2  14      509.32      495.68      7.41 o 
   1   2  14      201.82      195.96      2.63 o 
   2   2  14       14.74       15.76      1.01 o 
   3   2  14      124.42      122.83      2.47 o 
   4   2  14      260.38      265.21      5.11 o 
   5   2  14       35.49       31.94      1.73 o 
   6   2  14       12.26       12.13      1.72 o 
   7   2  14        0.20        0.16      1.40 o 
   0   3  14      255.93      272.42      4.10 o 
   1   3  14      211.96      205.99      2.43 o 
   2   3  14       65.46       69.60      1.89 o 
   3   3  14      278.92      264.18      3.63 o 
   4   3  14      109.58      109.67      2.59 o 
   5   3  14       19.84       17.49      1.52 o 
   6   3  14       17.68       18.52      2.10 o 
   7   3  14        5.46        7.36      1.83 o 
   0   4  14      251.93      254.78      4.58 o 
   1   4  14       57.68       59.43      1.62 o 
   2   4  14      441.63      420.30      4.46 o 
   3   4  14       90.94       89.74      2.29 o 
   4   4  14       36.89       34.83      1.69 o 
   5   4  14        0.70        0.24      0.97 o 
   6   4  14        3.56        2.53      1.47 o 
   7   4  14        4.60        6.11      1.73 o 
   0   5  14       13.08       12.83      1.40 o 
   1   5  14       53.91       53.31      1.75 o 
   2   5  14       83.86       79.22      2.16 o 
   3   5  14      198.88      176.45      3.49 o 
   4   5  14       20.72       21.19      1.73 o 
   5   5  14        8.00        8.55      1.55 o 
   6   5  14        6.01        5.99      1.63 o 
   0   6  14       14.18       15.32      1.58 o 
   1   6  14       35.67       31.22      1.52 o 
   2   6  14      298.95      282.64      4.50 o 
   3   6  14      139.16      125.15      3.15 o 
   4   6  14        4.80        3.12      1.25 o 
   5   6  14        0.05        0.25      1.23 o 
   6   6  14        3.04        4.44      1.51 o 
   0   7  14       25.04       27.55      2.10 o 
   1   7  14       98.19       90.79      2.48 o 
   2   7  14        5.89        6.37      1.18 o 
   3   7  14       38.18       42.41      2.25 o 
   4   7  14       11.36        7.50      1.63 o 
   5   7  14        8.95        7.35      1.69 o 
   0   8  14        8.02        7.71      1.94 o 
   1   8  14       67.24       63.39      2.35 o 
   2   8  14       28.97       28.98      2.12 o 
   3   8  14       17.69       16.03      1.99 o 
   4   8  14        4.06        5.24      1.57 o 
   5   8  14       11.00       11.97      1.92 o 
   0   9  14       84.35       80.82      4.30 o 
   1   9  14       12.16       11.54      1.82 o 
   2   9  14       41.70       39.90      2.44 o 
   3   9  14        9.20       10.49      1.82 o 
   4   9  14        1.13        0.16      1.39 o 
   0  10  14        3.08        1.32      2.51 o 
   1  10  14        9.89       12.63      2.30 o 
   2  10  14       26.14       31.42      2.85 o 
   3  10  14       16.14       21.16      2.65 o 
   1   0  15      349.12      367.37      5.63 o 
   2   0  15      107.09      110.36      2.66 o 
   3   0  15       92.96       89.25      3.03 o 
   4   0  15       17.20       16.89      1.87 o 
   5   0  15        8.20        9.81      1.96 o 
   6   0  15        4.75        4.57      1.80 o 
   7   0  15        4.80        2.83      1.89 o 
   0   1  15      142.67      147.75      3.09 o 
   1   1  15      225.31      232.62      2.67 o 
   2   1  15       22.32       21.32      1.10 o 
   3   1  15      183.74      179.04      2.73 o 
   4   1  15       50.68       50.16      2.15 o 
   5   1  15       42.78       37.69      1.98 o 
   6   1  15       12.73       13.91      1.73 o 
   7   1  15        2.70        3.56      1.46 o 
   0   2  15       28.87       38.70      1.72 o 
   1   2  15       48.30       47.35      1.29 o 
   2   2  15      199.52      227.78      3.52 o 
   3   2  15       85.52       84.75      2.19 o 
   4   2  15       15.63       14.64      1.33 o 
   5   2  15        7.59        8.02      1.24 o 
   6   2  15       12.00       11.45      1.68 o 
   7   2  15        2.95        3.40      1.57 o 
   0   3  15       18.54       16.99      1.42 o 
   1   3  15       28.05       26.38      1.26 o 
   2   3  15      224.52      241.04      3.40 o 
   3   3  15       85.00       77.78      2.16 o 
   4   3  15       60.28       59.77      2.05 o 
   5   3  15        5.48        7.01      1.31 o 
   6   3  15       30.33       30.61      2.45 o 
   7   3  15        1.24        1.07      1.51 o 
   0   4  15        4.32        5.00      1.17 o 
   1   4  15      114.86      111.54      2.20 o 
   2   4  15      227.75      233.74      3.48 o 
   3   4  15       52.39       50.60      1.88 o 
   4   4  15       52.78       52.70      1.98 o 
   5   4  15       34.24       37.34      2.10 o 
   6   4  15       37.19       42.73      2.84 o 
   0   5  15      233.56      228.51      4.23 o 
   1   5  15      418.58      447.60      5.86 o 
   2   5  15      312.99      300.02      5.41 o 
   3   5  15      192.99      188.46      3.55 o 
   4   5  15       11.48       10.10      1.41 o 
   5   5  15       26.28       25.44      2.29 o 
   6   5  15        0.04        0.51      1.38 o 
   0   6  15       27.26       31.69      2.14 o 
   1   6  15      135.66      126.29      2.70 o 
   2   6  15        1.04        1.00      0.93 o 
   3   6  15      130.58      119.45      3.17 o 
   4   6  15        6.32        5.52      1.37 o 
   5   6  15       52.84       51.29      2.80 o 
   6   6  15        2.05        0.89      1.35 o 
   0   7  15        4.71        4.39      1.43 o 
   1   7  15        2.41        1.81      0.93 o 
   2   7  15       35.28       30.14      1.82 o 
   3   7  15       73.53       71.10      2.80 o 
   4   7  15        0.22        0.63      1.28 o 
   5   7  15        1.56        1.49      1.39 o 
   0   8  15        0.14        1.15      1.64 o 
   1   8  15       15.86       15.72      1.71 o 
   2   8  15       43.39       44.80      2.46 o 
   3   8  15        5.54        6.63      1.61 o 
   4   8  15       34.17       32.02      2.50 o 
   0   9  15       47.89       54.17      3.78 o 
   1   9  15        1.06        1.88      1.45 o 
   2   9  15       17.95       19.56      2.11 o 
   3   9  15       23.41       26.54      2.40 o 
   4   9  15        0.46        0.58      1.78 o 
   0  10  15       21.22       22.33      4.53 o 
   1  10  15        1.48        1.91      1.71 o 
   2  10  15        3.84        3.44      1.69 o 
   0   0  16      670.19      660.32     15.27 o 
   1   0  16       62.25       65.11      2.22 o 
   2   0  16      147.49      151.08      3.38 o 
   3   0  16       22.35       23.18      1.88 o 
   4   0  16       47.90       47.35      2.91 o 
   5   0  16        0.23        0.17      1.39 o 
   6   0  16        0.01       -0.14      1.40 o 
   7   0  16        0.16        0.64      1.70 o 
   0   1  16      704.70      693.56      9.05 o 
   1   1  16      157.35      156.83      2.59 o 
   2   1  16       45.90       41.60      1.43 o 
   3   1  16       62.32       66.29      2.11 o 
   4   1  16       44.45       40.87      1.86 o 
   5   1  16       54.75       51.49      2.31 o 
   6   1  16        0.01        0.35      1.07 o 
   7   1  16        6.52        7.93      1.64 o 
   0   2  16      188.94      192.37      3.92 o 
   1   2  16      176.71      171.90      2.65 o 
   2   2  16      172.85      158.73      2.59 o 
   3   2  16      135.02      136.57      2.75 o 
   4   2  16       26.05       24.54      1.64 o 
   5   2  16       27.38       28.10      1.79 o 
   6   2  16       12.27       11.61      1.71 o 
   7   2  16        9.19       10.93      2.03 o 
   0   3  16      193.62      185.23      4.13 o 
   1   3  16       48.45       40.15      1.45 o 
   2   3  16        0.52        0.59      0.72 o 
   3   3  16      224.49      219.33      6.74 o 
   4   3  16       63.41       59.58      2.09 o 
   5   3  16        7.16        7.24      1.36 o 
   6   3  16       20.35       22.91      2.34 o 
   0   4  16      252.60      242.60      5.00 o 
   1   4  16       66.76       73.39      2.05 o 
   2   4  16      275.96      278.81      4.05 o 
   3   4  16      150.44      140.37      2.95 o 
   4   4  16       67.18       74.76      2.34 o 
   5   4  16       68.67       70.43      2.88 o 
   6   4  16       11.53       12.50      1.98 o 
   0   5  16      211.98      185.79      3.93 o 
   1   5  16      235.74      227.29      4.10 o 
   2   5  16      584.01      577.79      8.21 o 
   3   5  16      218.81      220.03      3.90 o 
   4   5  16        3.57        4.17      1.19 o 
   5   5  16        6.37        5.75      1.43 o 
   6   5  16        2.13        3.48      1.53 o 
   0   6  16        0.26        0.71      1.24 o 
   1   6  16       20.65       19.61      1.42 o 
   2   6  16       73.07       67.19      2.29 o 
   3   6  16       21.98       22.03      1.82 o 
   4   6  16       27.43       30.18      2.13 o 
   5   6  16        5.31        5.66      1.60 o 
   0   7  16       22.28       24.24      2.32 o 
   1   7  16       32.83       31.25      1.71 o 
   2   7  16       22.92       26.00      1.85 o 
   3   7  16       32.12       29.46      2.12 o 
   4   7  16       35.16       31.92      2.49 o 
   5   7  16        4.07        2.96      1.50 o 
   0   8  16        2.60        2.70      1.74 o 
   1   8  16       27.11       27.02      2.15 o 
   2   8  16        1.62        3.07      1.24 o 
   3   8  16       56.48       62.67      2.99 o 
   4   8  16       16.60       17.35      2.18 o 
   0   9  16        4.89        4.75      2.37 o 
   1   9  16        5.94        8.13      1.82 o 
   2   9  16        9.98       12.72      2.12 o 
   3   9  16       16.40       19.74      2.27 o 
   0  10  16        1.19        0.24      2.60 o 
   1  10  16       21.47       22.67      2.75 o 
   2  10  16       13.33       14.84      2.90 o 
   1   0  17      633.51      647.03      9.55 o 
   2   0  17        1.12        0.13      0.93 o 
   3   0  17       17.94       21.95      1.96 o 
   4   0  17        4.37        1.88      1.45 o 
   5   0  17        6.18        5.08      1.76 o 
   6   0  17        0.01       -0.20      1.43 o 
   7   0  17        0.03        0.62      1.74 o 
   0   1  17      131.14      141.81      4.60 o 
   1   1  17      206.50      196.69      2.65 o 
   2   1  17       30.18       32.76      1.35 o 
   3   1  17      128.43      126.19      2.86 o 
   4   1  17       97.44       90.76      2.63 o 
   5   1  17       41.36       42.88      2.18 o 
   6   1  17       12.27       12.46      1.69 o 
   7   1  17        3.95        4.56      1.47 o 
   0   2  17      259.49      273.72      5.44 o 
   1   2  17       48.28       46.42      1.55 o 
   2   2  17       53.09       53.93      1.80 o 
   3   2  17      263.01      253.57      4.25 o 
   4   2  17      125.59      119.44      2.99 o 
   5   2  17       10.28        8.45      1.36 o 
   6   2  17       17.41       22.03      2.13 o 
   0   3  17       97.72       99.73      3.22 o 
   1   3  17      234.81      218.00      3.12 o 
   2   3  17       69.14       63.03      2.07 o 
   3   3  17       46.50       44.78      1.85 o 
   4   3  17       46.69       46.57      2.03 o 
   5   3  17       17.45       16.36      1.76 o 
   6   3  17        4.26        4.73      1.62 o 
   0   4  17       63.29       65.61      2.47 o 
   1   4  17      183.57      186.13      3.33 o 
   2   4  17      383.83      375.81      4.80 o 
   3   4  17      415.64      407.60      6.52 o 
   4   4  17       28.51       30.62      1.73 o 
   5   4  17       30.46       27.31      2.23 o 
   6   4  17        0.51        1.64      1.37 o 
   0   5  17       48.32       49.95      2.54 o 
   1   5  17      294.59      285.08      4.19 o 
   2   5  17       35.46       35.22      1.78 o 
   3   5  17       75.94       77.99      2.53 o 
   4   5  17       67.46       68.46      2.65 o 
   5   5  17       56.45       61.37      2.99 o 
   6   5  17        0.29        1.21      1.47 o 
   0   6  17      101.22       96.15      3.90 o 
   1   6  17        9.82       11.91      1.26 o 
   2   6  17       80.20       74.52      2.45 o 
   3   6  17        6.06        3.95      1.20 o 
   4   6  17       66.93       59.14      2.73 o 
   5   6  17        1.23        2.69      1.39 o 
   0   7  17        8.52        9.64      1.91 o 
   1   7  17       39.27       47.03      2.25 o 
   2   7  17      160.20      157.67      3.70 o 
   3   7  17       34.53       32.27      2.24 o 
   4   7  17       43.70       42.97      2.69 o 
   5   7  17        2.68        3.08      1.48 o 
   0   8  17       35.49       34.26      3.25 o 
   1   8  17       16.91       17.90      1.97 o 
   2   8  17       16.92       20.31      2.01 o 
   3   8  17       39.13       41.26      2.61 o 
   4   8  17        2.76        3.41      1.46 o 
   0   9  17        4.44        7.51      2.67 o 
   1   9  17        1.06        2.69      1.61 o 
   2   9  17        0.07       -0.56      1.57 o 
   3   9  17        9.20       12.34      2.01 o 
   0  10  17        4.14        6.89      3.31 o 
   1  10  17        1.67        0.42      1.69 o 
   0   0  18      124.36      128.69      4.54 o 
   1   0  18       18.89       22.03      1.61 o 
   2   0  18       10.79        7.98      1.44 o 
   3   0  18      180.60      174.17      5.29 o 
   4   0  18        0.03        0.09      1.40 o 
   5   0  18        3.80        4.59      1.78 o 
   6   0  18        3.32        2.74      1.79 o 
   0   1  18       11.88       16.42      1.74 o 
   1   1  18      279.90      288.14      3.55 o 
   2   1  18        9.66       11.86      1.07 o 
   3   1  18      101.56       95.60      2.63 o 
   4   1  18       45.78       43.80      2.15 o 
   5   1  18       22.84       23.34      1.94 o 
   6   1  18        3.58        3.13      1.35 o 
   0   2  18      268.95      273.08      5.09 o 
   1   2  18        9.45        8.56      0.97 o 
   2   2  18      217.68      209.91      3.38 o 
   3   2  18       25.11       26.62      1.70 o 
   4   2  18      128.25      123.75      3.11 o 
   5   2  18        2.71        3.59      1.31 o 
   6   2  18       18.38       17.47      2.10 o 
   0   3  18      230.91      235.90      4.92 o 
   1   3  18       76.65       76.30      2.01 o 
   2   3  18       10.80       10.91      1.21 o 
   3   3  18       98.41      109.76      2.70 o 
   4   3  18       70.76       70.20      2.47 o 
   5   3  18       23.92       19.34      1.89 o 
   6   3  18        7.49        9.98      1.88 o 
   0   4  18       79.74       76.30      3.05 o 
   1   4  18      211.94      212.81      3.47 o 
   2   4  18       66.87       68.17      2.32 o 
   3   4  18       18.50       21.68      1.62 o 
   4   4  18       12.53       13.58      1.66 o 
   5   4  18       32.22       37.39      2.35 o 
   6   4  18        4.03        3.35      1.54 o 
   0   5  18       13.47       12.85      2.05 o 
   1   5  18      199.17      191.30      3.41 o 
   2   5  18      234.31      234.65      3.97 o 
   3   5  18      138.80      135.74      3.28 o 
   4   5  18       14.90       12.05      1.66 o 
   5   5  18        5.01        6.08      1.57 o 
   0   6  18       65.92       52.75      3.17 o 
   1   6  18       14.94       16.28      1.52 o 
   2   6  18       26.57       26.30      1.73 o 
   3   6  18      122.62      110.30      3.27 o 
   4   6  18       17.09       14.44      1.87 o 
   5   6  18       44.68       54.08      3.12 o 
   0   7  18       48.08       42.41      3.02 o 
   1   7  18       11.63       11.83      1.62 o 
   2   7  18       16.55       17.70      1.75 o 
   3   7  18       23.40       24.83      2.18 o 
   4   7  18        3.59        2.99      1.46 o 
   0   8  18        1.82        3.12      1.90 o 
   1   8  18        1.98        1.81      1.31 o 
   2   8  18       10.47       12.88      1.97 o 
   3   8  18        4.61        6.10      1.64 o 
   4   8  18       21.05       20.30      4.27 o 
   0   9  18        6.75        8.63      2.94 o 
   1   9  18       11.41       11.79      2.13 o 
   2   9  18       38.27       43.96      3.28 o 
   1   0  19        0.13       -0.04      0.87 o 
   2   0  19      113.42       99.76      3.44 o 
   3   0  19      103.39       91.63      3.98 o 
   4   0  19        0.97        2.65      1.59 o 
   5   0  19        2.74        0.99      1.59 o 
   6   0  19        3.46        2.11      1.80 o 
   0   1  19       47.03       49.29      2.18 o 
   1   1  19       57.27       57.04      1.79 o 
   2   1  19       80.34       77.46      2.20 o 
   3   1  19       85.14       83.57      2.55 o 
   4   1  19        8.99        9.89      1.47 o 
   5   1  19        3.20        3.51      1.27 o 
   6   1  19        1.36        0.92      1.16 o 
   0   2  19       39.94       42.55      2.11 o 
   1   2  19        2.56        2.28      0.79 o 
   2   2  19       15.97       17.03      1.38 o 
   3   2  19      186.38      189.14      3.69 o 
   4   2  19       51.02       47.65      2.16 o 
   5   2  19       12.04       11.07      1.69 o 
   6   2  19        7.98        8.69      1.63 o 
   0   3  19       20.87       22.71      2.36 o 
   1   3  19       88.17       87.03      2.32 o 
   2   3  19      206.16      214.42      3.61 o 
   3   3  19      132.00      125.62      3.10 o 
   4   3  19       19.97       23.27      1.83 o 
   5   3  19       16.21       15.80      1.78 o 
   6   3  19       18.39       18.10      2.32 o 
   0   4  19       15.34       14.73      1.86 o 
   1   4  19      228.13      222.34      3.86 o 
   2   4  19       55.00       53.06      2.13 o 
   3   4  19      140.30      141.51      3.18 o 
   4   4  19       25.84       28.50      2.16 o 
   5   4  19        4.18        4.23      1.37 o 
   6   4  19        7.11        4.18      2.15 o 
   0   5  19       60.83       56.02      3.18 o 
   1   5  19       65.99       59.05      2.34 o 
   2   5  19       17.14       15.17      1.48 o 
   3   5  19       41.49       42.71      2.10 o 
   4   5  19       35.78       40.65      2.39 o 
   5   5  19        4.47        5.07      1.55 o 
   0   6  19       15.60       14.95      2.29 o 
   1   6  19       29.46       32.03      1.90 o 
   2   6  19       48.01       43.14      2.09 o 
   3   6  19       60.64       61.24      2.62 o 
   4   6  19        6.73        7.65      1.57 o 
   5   6  19        2.16        4.32      1.51 o 
   0   7  19      130.34      132.95      4.91 o 
   1   7  19       19.58       22.24      2.01 o 
   2   7  19        1.94       -0.27      1.15 o 
   3   7  19       20.38       20.92      2.13 o 
   4   7  19       34.61       37.64      2.59 o 
   0   8  19        2.10        1.53      1.81 o 
   1   8  19        1.57        2.07      1.39 o 
   2   8  19        5.09        5.23      1.69 o 
   3   8  19        3.98        5.66      1.57 o 
   0   9  19        7.71       10.61      3.01 o 
   1   9  19        3.15        2.90      1.74 o 
   2   9  19        3.10        2.34      1.81 o 
   0   0  20       87.56       82.33      4.35 o 
   1   0  20       15.35       19.97      2.00 o 
   2   0  20      134.54      111.91      3.78 o 
   3   0  20      249.47      246.35      6.95 o 
   4   0  20       53.48       51.12      3.35 o 
   5   0  20       31.17       36.60      3.11 o 
   6   0  20        0.10        1.37      1.71 o 
   0   1  20        6.97        6.33      1.29 o 
   1   1  20       91.70       86.88      3.17 o 
   2   1  20      104.10       92.43      2.60 o 
   3   1  20       31.72       33.46      1.90 o 
   4   1  20       35.51       34.70      2.08 o 
   5   1  20        6.45        5.73      1.41 o 
   6   1  20        4.07        4.62      1.38 o 
   0   2  20       56.67       50.38      2.65 o 
   1   2  20       35.22       37.25      1.57 o 
   2   2  20       45.96       47.00      2.01 o 
   3   2  20       37.71       38.85      1.99 o 
   4   2  20       60.10       58.15      2.40 o 
   5   2  20       18.27       18.92      1.93 o 
   6   2  20        0.15       -0.19      1.27 o 
   0   3  20        6.52        3.77      1.34 o 
   1   3  20      110.04      115.07      2.69 o 
   2   3  20       15.68       14.86      1.40 o 
   3   3  20       82.91       83.65      2.66 o 
   4   3  20       46.05       44.30      2.20 o 
   5   3  20        6.05        5.52      1.68 o 
   6   3  20       10.19        9.32      1.90 o 
   0   4  20      358.07      344.44      8.61 o 
   1   4  20        6.42        5.68      1.14 o 
   2   4  20        5.82        5.64      1.15 o 
   3   4  20       96.16       96.68      3.03 o 
   4   4  20       67.78       64.38      2.81 o 
   5   4  20       18.72       22.40      2.18 o 
   0   5  20       41.24       35.65      2.80 o 
   1   5  20       46.58       43.44      2.02 o 
   2   5  20       27.39       30.38      1.75 o 
   3   5  20       12.02       13.39      1.59 o 
   4   5  20       15.24       20.69      2.07 o 
   5   5  20       13.70       12.98      1.97 o 
   0   6  20        4.42        5.04      1.77 o 
   1   6  20      157.08      150.13      3.65 o 
   2   6  20        0.63        1.36      1.06 o 
   3   6  20        0.99        1.63      1.24 o 
   4   6  20       12.74       12.75      1.93 o 
   0   7  20       15.02       17.15      2.53 o 
   1   7  20        9.83       11.01      1.75 o 
   2   7  20       35.34       35.72      2.44 o 
   3   7  20       39.25       40.46      2.45 o 
   4   7  20       11.68       11.99      1.95 o 
   0   8  20        0.02        1.33      1.94 o 
   1   8  20        1.30        1.33      1.46 o 
   2   8  20        3.08        1.91      1.43 o 
   3   8  20        8.59        8.25      1.87 o 
   0   9  20        4.76        8.66      2.85 o 
   1   9  20        7.17        8.44      1.91 o 
   1   0  21       17.84       13.64      1.87 o 
   2   0  21       39.28       42.21      2.69 o 
   3   0  21      204.21      197.73      5.86 o 
   4   0  21        0.22       -1.11      1.51 o 
   5   0  21        4.91        5.80      1.96 o 
   6   0  21       13.68       14.35      2.63 o 
   0   1  21        6.65        5.05      1.46 o 
   1   1  21      125.99      120.78      2.75 o 
   2   1  21      187.25      186.68      3.82 o 
   3   1  21       89.14       83.90      2.69 o 
   4   1  21        2.30        3.38      1.27 o 
   5   1  21        4.99        6.44      1.46 o 
   6   1  21        0.39        1.61      1.24 o 
   0   2  21       30.58       29.19      2.27 o 
   1   2  21       18.44       18.68      1.37 o 
   2   2  21       72.90       72.46      2.42 o 
   3   2  21       78.01       83.53      2.78 o 
   4   2  21        7.94       10.38      1.59 o 
   5   2  21       28.29       28.22      2.22 o 
   0   3  21        5.88        6.02      1.56 o 
   1   3  21      130.77      119.63      3.23 o 
   2   3  21       31.95       31.99      1.82 o 
   3   3  21       75.35       75.19      2.62 o 
   4   3  21        2.54        3.01      1.26 o 
   5   3  21        8.39        8.32      1.73 o 
   0   4  21       86.99       78.83      3.79 o 
   1   4  21       61.08       58.13      2.28 o 
   2   4  21      123.25      121.78      2.99 o 
   3   4  21        6.24        6.26      1.32 o 
   4   4  21        4.15        3.34      1.37 o 
   5   4  21        0.99        1.43      1.23 o 
   0   5  21       92.30       88.91      4.05 o 
   1   5  21       12.92       12.45      1.50 o 
   2   5  21        3.62        3.86      1.14 o 
   3   5  21       24.91       26.43      2.08 o 
   4   5  21       14.07       20.52      2.14 o 
   5   5  21        0.67        0.41      2.48 o 
   0   6  21      141.26      149.06      5.27 o 
   1   6  21        5.99        4.47      1.27 o 
   2   6  21        6.65        5.08      1.35 o 
   3   6  21       25.32       27.91      2.17 o 
   4   6  21        6.73        7.88      1.73 o 
   0   7  21       38.23       48.80      3.43 o 
   1   7  21        8.17        9.12      1.57 o 
   2   7  21       11.60       14.13      2.01 o 
   3   7  21        0.89        1.39      1.37 o 
   0   8  21        7.77       13.92      2.83 o 
   1   8  21        3.53        6.87      1.79 o 
   2   8  21       18.69       24.17      2.55 o 
   0   0  22       16.31       17.06      3.13 o 
   1   0  22       94.33       82.70      3.38 o 
   2   0  22      196.79      201.66      5.20 o 
   3   0  22        3.73        2.34      1.72 o 
   4   0  22       12.98       14.13      2.45 o 
   5   0  22        2.32        3.23      1.82 o 
   0   1  22       13.22       12.96      1.87 o 
   1   1  22       16.63       21.10      1.53 o 
   2   1  22       69.18       63.58      2.37 o 
   3   1  22       24.10       20.42      1.88 o 
   4   1  22       14.08       11.49      1.65 o 
   5   1  22        1.88        2.19      1.30 o 
   0   2  22       82.55       78.58      3.34 o 
   1   2  22       47.93       45.92      2.12 o 
   2   2  22      145.35      131.50      3.24 o 
   3   2  22       43.18       41.82      2.14 o 
   4   2  22       21.37       20.28      1.98 o 
   5   2  22        7.31        9.99      1.65 o 
   0   3  22       34.27       32.69      2.43 o 
   1   3  22       21.68       23.65      1.72 o 
   2   3  22       14.27       13.66      1.52 o 
   3   3  22       83.09       83.98      2.82 o 
   4   3  22       37.50       39.29      2.22 o 
   5   3  22        1.43        2.00      1.41 o 
   0   4  22      174.78      167.15      7.81 o 
   1   4  22       71.50       68.35      2.47 o 
   2   4  22        9.39       10.81      1.44 o 
   3   4  22       33.14       37.18      2.11 o 
   4   4  22        0.56        0.33      1.22 o 
   5   4  22        1.06        1.59      1.35 o 
   0   5  22       13.30       11.76      2.22 o 
   1   5  22       16.40       16.47      1.75 o 
   2   5  22       26.76       30.03      1.95 o 
   3   5  22       28.08       32.72      2.28 o 
   4   5  22        5.44        4.03      1.39 o 
   0   6  22        6.14        3.85      1.78 o 
   1   6  22        2.78        3.47      1.26 o 
   2   6  22        3.87        5.28      1.41 o 
   3   6  22        2.33        3.01      1.38 o 
   4   6  22        7.06        3.95      2.83 o 
   0   7  22        1.01        1.20      1.89 o 
   1   7  22        5.19        4.49      1.49 o 
   2   7  22        4.26        7.52      1.64 o 
   3   7  22        0.15       -0.06      1.30 o 
   0   8  22        0.02        1.67      1.95 o 
   1   8  22       28.47       31.01      2.79 o 
   1   0  23      125.46      118.36      4.34 o 
   2   0  23      333.60      343.65      8.43 o 
   3   0  23       52.82       47.67      3.40 o 
   4   0  23       18.10       16.74      2.73 o 
   5   0  23        0.10        0.20      1.71 o 
   0   1  23      243.99      244.74      7.32 o 
   1   1  23       33.26       35.74      1.87 o 
   2   1  23        3.54        3.77      1.17 o 
   3   1  23       58.46       58.07      2.59 o 
   4   1  23       36.44       37.61      2.32 o 
   5   1  23       44.78       49.73      2.61 o 
   0   2  23       35.49       32.53      2.45 o 
   1   2  23       88.58       85.07      2.80 o 
   2   2  23       50.75       47.88      2.21 o 
   3   2  23        5.96        6.98      1.37 o 
   4   2  23       27.47       29.47      2.23 o 
   5   2  23        2.83        3.65      1.39 o 
   0   3  23       80.14       77.11      3.86 o 
   1   3  23       15.28       14.36      1.54 o 
   2   3  23        3.22        4.36      1.21 o 
   3   3  23        4.87        3.22      1.20 o 
   4   3  23       13.88       15.68      1.84 o 
   5   3  23        0.33        0.33      1.30 o 
   0   4  23      122.18      122.79      4.83 o 
   1   4  23       14.19       14.16      1.61 o 
   2   4  23       34.80       36.34      2.15 o 
   3   4  23        6.57        6.79      1.37 o 
   4   4  23        0.46        1.39      1.24 o 
   0   5  23        0.27        0.61      1.57 o 
   1   5  23       16.35       15.72      1.75 o 
   2   5  23        2.61        2.69      1.22 o 
   3   5  23        0.14        0.50      1.30 o 
   4   5  23        5.66        5.94      1.56 o 
   0   6  23        2.15        3.83      1.75 o 
   1   6  23       20.97       23.71      2.05 o 
   2   6  23        4.09        6.06      1.50 o 
   3   6  23        0.92        0.50      1.32 o 
   0   7  23        0.08        0.84      1.94 o 
   1   7  23        5.86        7.49      1.60 o 
   2   7  23       21.02       24.56      2.41 o 
   0   0  24        0.76        1.12      2.05 o 
   1   0  24        4.81        3.26      1.53 o 
   2   0  24        6.27        4.65      1.89 o 
   3   0  24       25.21       23.67      3.01 o 
   4   0  24       30.77       30.52      3.29 o 
   5   0  24        2.44        4.23      2.06 o 
   0   1  24        0.00        1.42      1.45 o 
   1   1  24       33.82       30.93      1.96 o 
   2   1  24       91.58       96.83      2.95 o 
   3   1  24       34.00       36.69      2.24 o 
   4   1  24       25.75       24.69      2.30 o 
   5   1  24        2.01        3.28      1.40 o 
   0   2  24        0.40        0.73      1.39 o 
   1   2  24       49.30       45.72      2.26 o 
   2   2  24       29.35       31.68      2.02 o 
   3   2  24       32.36       30.22      2.13 o 
   4   2  24        2.35        1.88      1.24 o 
   0   3  24       15.28       15.66      2.46 o 
   1   3  24       41.35       39.54      2.20 o 
   2   3  24       17.47       16.88      1.82 o 
   3   3  24       26.49       24.47      2.00 o 
   4   3  24       10.02       11.67      1.71 o 
   0   4  24        0.15        0.60      1.53 o 
   1   4  24        0.51        0.41      1.07 o 
   2   4  24       19.14       21.23      1.99 o 
   3   4  24       11.93       13.63      1.70 o 
   4   4  24        9.15        9.67      1.71 o 
   0   5  24        6.25        4.91      1.94 o 
   1   5  24        3.21        4.32      1.31 o 
   2   5  24        9.92       10.34      1.65 o 
   3   5  24        3.00        2.57      1.46 o 
   0   6  24        7.19        6.96      2.05 o 
   1   6  24        5.24        6.24      1.47 o 
   2   6  24        0.01        0.50      1.27 o 
   0   7  24        1.00        1.35      1.95 o 
   1   7  24        7.79        8.20      1.64 o 
   1   0  25        4.95        6.21      1.99 o 
   2   0  25        9.26       11.34      2.28 o 
   3   0  25        5.26        3.16      1.88 o 
   4   0  25       11.27       13.87      2.61 o 
   0   1  25        0.03        1.14      1.53 o 
   1   1  25       33.85       33.45      2.09 o 
   2   1  25       44.10       48.59      2.43 o 
   3   1  25        4.47        4.58      1.38 o 
   4   1  25       52.10       57.51      2.75 o 
   0   2  25        4.80        7.20      2.26 o 
   1   2  25       34.86       35.96      2.18 o 
   2   2  25       82.80       81.34      3.00 o 
   3   2  25       26.67       28.78      2.33 o 
   4   2  25       23.12       23.72      2.22 o 
   0   3  25       87.35       89.57      4.34 o 
   1   3  25       33.00       34.34      2.20 o 
   2   3  25        7.60        9.07      1.57 o 
   3   3  25        1.68        2.15      1.20 o 
   4   3  25        4.22        4.94      1.41 o 
   0   4  25        0.03        1.21      1.70 o 
   1   4  25        7.71        7.19      1.56 o 
   2   4  25        4.68        5.70      1.46 o 
   3   4  25        7.60        8.01      1.53 o 
   0   5  25       27.10       32.77      3.10 o 
   1   5  25       13.09       15.61      1.94 o 
   2   5  25        5.26        5.68      1.49 o 
   3   5  25        6.08        5.23      1.61 o 
   0   6  25        1.78        2.38      1.76 o 
   1   6  25        1.72        4.77      1.45 o 
   2   6  25        5.90        8.01      2.40 o 
   0   0  26        4.52        4.24      2.50 o 
   1   0  26      130.33      125.71      5.59 o 
   2   0  26        5.22        4.91      1.95 o 
   3   0  26        1.78        0.10      1.56 o 
   4   0  26       41.51       42.40      3.63 o 
   0   1  26        1.48        2.85      1.69 o 
   1   1  26        4.73        4.32      1.35 o 
   2   1  26       20.00       21.49      2.13 o 
   3   1  26       17.08       15.76      1.90 o 
   4   1  26        0.65        1.00      1.25 o 
   0   2  26       27.69       29.81      3.31 o 
   1   2  26        5.29        6.06      1.40 o 
   2   2  26       32.07       35.19      2.27 o 
   3   2  26        4.35        4.08      1.37 o 
   0   3  26       36.48       43.00      3.81 o 
   1   3  26       69.24       66.44      2.94 o 
   2   3  26        5.76        7.07      1.47 o 
   3   3  26        5.15        5.75      1.51 o 
   0   4  26        0.90        3.67      1.89 o 
   1   4  26        8.97       10.86      1.76 o 
   2   4  26        5.06        7.41      1.52 o 
   3   4  26       14.30       14.22      1.82 o 
   0   5  26        8.21        7.84      2.16 o 
   1   5  26        2.16        2.38      1.34 o 
   2   5  26        3.05        2.28      1.47 o 
   1   0  27       12.17       12.68      2.71 o 
   2   0  27       20.61       24.32      3.32 o 
   3   0  27        0.20        0.67      1.70 o 
   0   1  27        3.30        2.97      1.82 o 
   1   1  27       37.61       46.38      2.56 o 
   2   1  27        7.65        9.20      1.70 o 
   3   1  27        3.59        4.68      1.40 o 
   0   2  27       58.92       58.62      4.27 o 
   1   2  27       54.18       60.48      2.86 o 
   2   2  27       12.83       14.58      1.88 o 
   3   2  27       11.68       12.22      1.84 o 
   0   3  27        1.23        1.43      1.91 o 
   1   3  27        7.29        6.03      1.54 o 
   2   3  27       14.79       15.48      1.86 o 
   0   4  27       12.47       14.23      2.83 o 
   1   4  27        4.97        5.12      1.45 o 
   2   4  27        1.55        3.44      1.44 o 
   0   5  27        0.09        1.74      1.75 o 
   0   0  28       10.41       11.76      3.44 o 
   1   0  28        5.54        6.68      2.27 o 
   2   0  28        0.56        0.94      1.92 o 
   0   1  28        0.62        1.91      1.87 o 
   1   1  28       36.37       37.52      2.60 o 
   2   1  28        2.15        2.17      1.48 o 
   0   2  28        8.27        7.90      2.48 o 
   1   2  28       43.76       49.28      2.83 o 
   2   2  28        3.78        6.95      1.59 o 
   0   3  28        1.63        3.94      2.09 o 
   1   3  28       21.46       21.61      2.38 o 
   0   4  28        6.79        5.12      2.20 o 
   1   0  29        3.41        5.31      2.25 o 
   0   1  29      115.51      134.00      6.19 o 
   1   1  29       24.15       26.28      2.53 o 
   0   2  29       12.37       16.54      2.95 o 
   1   2  29       11.51       13.08      1.95 o 
                                                 
